# Supplementary material for: Multi-scale systems genomics analysis predicts pathways, cell types, and drug targets involved in normative variation in peri-adolescent human cognition
Source: Cereb Cortex. 2023 Apr 27;33(13):8581–93. doi: 10.1093/cercor/bhad142 (PMC10321094; doi:10.1093/cercor/bhad142)
Supplement: FINAL_PNC_SuppTables_bhad142 [file final_pnc_supptables_bhad142.xlsx]

## Sheet: Table S1
Supplementary Table 1. Sample and SNP breakdown by platform
Chip Name	Build	num samples before imputation	num SNPs before imputation
Illumina HumanHap550K Genotyping Bead Chip v1.1	hg17	523	538551
Illumina Human610-Quad BeadChip	hg18	3502	574533
Affymetrix AxiomExpress	hg18	677	535453
Illumina HumanHap550K Genotyping Bead Chip v3	hg18	1800	490257

## Sheet: Table S2
Supplementary Table 2. Regions of high linkage disequilibrium, from which SNPs were excluded.
Chromosome	start	end
1	48000000	52000000
2	86000000	100500000
2	183000000	190000000
3	47500000	50000000
3	83500000	87000000
5	44500000	50500000
5	129000000	132000000
6	25500000	33500000
6	57000000	64000000
6	140000000	142500000
7	55000000	66000000
8	8000000	12000000
8	43000000	50000000
8	112000000	115000000
10	37000000	43000000
11	87500000	90500000
12	33000000	40000000
20	32000000	34500000

## Sheet: Table S3
Supplementary Table 3. Description of neurocognitive phenotypes tested and sample breakdown by label
Cognitive Domain	CNB Test	Test short code	Phenotype measured	Phenotype description	good	poor	Num SNPs p < 1e-5
Executive function	Letter N-Back Test	lnb_tp2	Working memory	LNB: Number of Correct Responses to 2-Back Trials (TP)	1031	1016	153
Executive function	Penn Continuous Performance Test	pcpt_t_tp	Attention	PCPT: Total of Correct Responses to Number Trials (TP) and Letter Trials (TP)	1020	1021	24
Social Cognition	Penn Emotion Identification Test	peit_cr	Emotion identification	PEIT: Total Correct Responses for All Test Trials, by genus	1026	1042	24
Declarative memory	Penn Face Memory Test	pfmt_ifac_tot	Face memory	PFMT: Total Correct Responses for All Test Trials	1029	1037	16
Complex Cognition	Penn Line Orientation Test	plot_tc	Spatial reasoning	PLOT: Total Correct Responses for All Test Trials, by genus	1013	1011	219
Complex Cognition	Penn Matrix Reasoning Test	pmat_pc	Nonverbal reasoning	PMAT: Percent of Correct Responses for All Test Trials, by genus	1023	1024	75
Complex Cognition	Penn Verbal Reasoning Test	pvrt_cr	Verbal reasoning	PVRT: Total Correct Responses for All Test Trials, by genus	1029	1039	75
Declarative memory	Penn Word Memory Test	pwmt_kiwrd_tot	Word memory	PWMT: Total Correct Responses for All Test Trials	1040	1033	43
Declarative memory	Visual Object Learning Test	volt_svt	Object memory	VOLT: Total Correct Responses for All Test Trial	1035	1035	24

## Sheet: Table S4
Supplementary Table 4.Correlation of phenotypes with age and sex before and after regression. The Bonferroni-corrected alpha is 0.0056
	Original phenotype (not corrected for age and sex)		Age- and sex-regressed phenotype
Phenotype	Correlation	p.value (correlation)	Correlation	p.value (correlation)
plot_tc	0.267466	6.51461e-51	-0.0124579	0.492532
pvrt_cr	0.552805	3.54276e-247	0.0253606	0.158449
pmat_pc	0.469159	3.70139e-169	0.0472229	0.00861119
pfmt_ifac_tot	0.350381	4.35011e-90	0.029499	0.100838
volt_svt	0.0655321	0.000267153	-0.00528294	0.769102
peit_cr	0.276507	1.42759e-55	-0.0102219	0.569227
lnb_tp2	0.410205	7.61368e-124	0.0123353	0.496375
pwmt_kiwrd_tot	0.176597	4.36219e-23	0.0142456	0.428369
pcpt_t_tp	0.45555	4.94751e-157	-0.018461	0.306756

## Sheet: Table S5
Supplementary Table 5. Brain-specific gene sets
Category	Subcategory	Publication	Publication URL	Download link	PMID
Disease	GWAS > Schizophrenia	PsychENCODE	https://science.sciencemag.org/content/362/6420/eaat8464	http://resource.psychencode.org/Datasets/Integrative/INT-17_SCZ_High_Confidence_Gene_List.csv	30545857
Disease	GWAS > Bipolar disorder	Stahl et al 2019 PGC.	https://www.nature.com/articles/s41588-019-0397-8	Supplementary Table 17 from that work; Bonferroni-significant genes only	31043756
Disease	General > Abnormality of nervous system	Köhler et al. (2019). 47(D1):D1018	https://academic.oup.com/nar/article-lookup/doi/10.1093/nar/gky1105	https://hpo.jax.org/app/browse/term/HP:0000707	30476213
Disease	Synaptic proteome, SCZ	Velàsquez E et al. (2017) J Proteome Res	https://pubs.acs.org/doi/10.1021/acs.jproteome.7b00422	Supplementary Table 4 from that work	28949146
Disease	GWAS > Autism spectrum disorder	Grove et al. (2019). Nat Genetics	https://www.nature.com/articles/s41588-019-0344-8		30804558
Disease	GWAS > Major depressive disorder	Howard et al (2019). Nat Neurosci	https://www.nature.com/articles/s41593-018-0326-7		30718901
Healthy, cell types	Adult brain cells	Darmanis et al. (2015) PNAS 112: 7285	https://www.pnas.org/content/112/23/7285	Supplementary Table 3 from that work	26060301
Healthy, cell types	Adult brain cells	Lake et al (2016). Science 352: 1586	https://science.sciencemag.org/content/352/6293/1586	Supplementary Table 5 from that work	27339989
Healthy, cell types	Fetal brain cells	Nowakowski et al (2017). Science. 358:1318	http://www.sciencemag.org/cgi/pmidlookup?view=long&pmid=29217575	Supplementary Table 5 and 6 from that work	29217575
Healthy, development	Genes corr with markers of brain dev	Kang et al (2011). Nature. 478: 483.	https://www.nature.com/articles/nature10523	Supplementary Table 13 from that work	22031440
Healthy, functional	Tissue-specific genes	Uhlén et M et al. (2015). Science. 347:1250419	https://science.sciencemag.org/content/347/6220/1260419.long	https://www.proteinatlas.org/search/tissue_specificity_rna:cerebral%20cortex;Tissue%20enriched+AND+sort_by:tissue+specific+score+AND+show_columns:groupenriched	25613900, 26117540
Healthy, functional	Tissue-specific genes, developmental	Zhong S et al (2018). Nature. 555: 524-28.	https://www.nature.com/articles/nature25980/	ftp://ftp.ncbi.nlm.nih.gov/geo/series/GSE104nnn/GSE104276/suppl/GSE104276_all_pfc_2394_UMI_TPM_NOERCC.xls.gz	29539641

## Sheet: Table S6
Supplementary Table 6. SNPs associated with binarized PNC neurocognitive phenotypes. SNPs are annotated by functional relevance, tissue and disease expression, eQTL.
Task name	rsID	p_str	genes	nearestGene	OBrien_fetal_eqtl_SYMBOL	psychENCODE_fQTL_Category	BM_SNP_fun_consequence_Variant.consequence	brain_enhancers_match	brain_promoters_match	gtex_v7_symbol	gtex_v7_slope	gtex_v7_slope_converted	gtex_v7_source	gtex_v7_pval_nominal
Non-verbal Reasoning (PMAT)	rs74825248	4.6e-08	FBLN1	FBLN1
Non-verbal Reasoning (PMAT)	rs77601382	4.6e-08	FBLN1	FBLN1
Non-verbal Reasoning (PMAT)	rs75939739	6.3e-08	FBLN1	FBLN1
Non-verbal Reasoning (PMAT)	rs16994265	8.4e-08	FBLN1	FBLN1
Non-verbal Reasoning (PMAT)	rs3788666	9.3e-08	FBLN1	FBLN1
Non-verbal Reasoning (PMAT)	rs76901846	1e-07	BTBD11	BTBD11
Non-verbal Reasoning (PMAT)	rs11703062	1e-07	FBLN1	FBLN1
Non-verbal Reasoning (PMAT)	rs3788658	1.2e-07	FBLN1	FBLN1
Non-verbal Reasoning (PMAT)	rs5765534	1.4e-07	FBLN1	CTA-941F9.9
Non-verbal Reasoning (PMAT)	rs3788667	1.4e-07	FBLN1	FBLN1
Non-verbal Reasoning (PMAT)	rs57414718	2.5e-07	FBLN1	CTA-941F9.9
Non-verbal Reasoning (PMAT)	rs58605231	2.7e-07	FBLN1	CTA-941F9.9
Non-verbal Reasoning (PMAT)	rs77548524	2.8e-07	BTBD11	BTBD11
Non-verbal Reasoning (PMAT)	rs76536471	2.8e-07	FBLN1	CTA-941F9.9
Non-verbal Reasoning (PMAT)	rs12484628	4.6e-07	FBLN1	CTA-941F9.9
Non-verbal Reasoning (PMAT)	rs6006776	5.5e-07	FBLN1	FBLN1
Non-verbal Reasoning (PMAT)	rs138538382	1.2e-06		RPL7P61
Non-verbal Reasoning (PMAT)	rs75045160	1.2e-06		RPL7P61
Non-verbal Reasoning (PMAT)	rs35421439	1.2e-06	CDIP1	CDIP1						CORO7,NMRAL1,NMRAL1,CORO7	-0.337055,0.339059,0.540168,-0.42394499999999996	Down,Up,Up,Down	Cortex, Frontal Cortex, Hippocampus, Anterior cingulate cortex	1.01E-05,2.43E-06,2.04E-06,5.14E-07
Non-verbal Reasoning (PMAT)	rs3788669	1.3e-06	FBLN1	FBLN1
Non-verbal Reasoning (PMAT)	rs3788670	1.3e-06	FBLN1	FBLN1
Non-verbal Reasoning (PMAT)	rs3788671	1.3e-06	FBLN1	FBLN1
Non-verbal Reasoning (PMAT)	rs6007097	1.7e-06	FBLN1	FBLN1
Non-verbal Reasoning (PMAT)	rs6006777	2.2e-06	FBLN1	FBLN1
Non-verbal Reasoning (PMAT)	rs763101	2.3e-06	FBLN1	FBLN1
Non-verbal Reasoning (PMAT)	rs6007102	2.4e-06	FBLN1	FBLN1
Non-verbal Reasoning (PMAT)	rs9626171	2.5e-06	FBLN1	FBLN1
Non-verbal Reasoning (PMAT)	rs60115401	2.5e-06	FBLN1	FBLN1
Non-verbal Reasoning (PMAT)	rs6007099	2.6e-06	FBLN1	FBLN1
Non-verbal Reasoning (PMAT)	rs6007101	2.6e-06	FBLN1	FBLN1
Non-verbal Reasoning (PMAT)	rs6007104	2.7e-06	FBLN1	FBLN1
Non-verbal Reasoning (PMAT)	rs6519863	2.8e-06	FBLN1	FBLN1
Non-verbal Reasoning (PMAT)	rs763100	2.9e-06	FBLN1	FBLN1
Non-verbal Reasoning (PMAT)	rs3788673	2.9e-06	FBLN1	FBLN1
Non-verbal Reasoning (PMAT)	rs61700356	3.2e-06	BTBD11	BTBD11
Non-verbal Reasoning (PMAT)	rs1684583	3.3e-06	CORO7	C16orf96				1 enhancer(s) 7_Enh
Non-verbal Reasoning (PMAT)	rs1684583	3.3e-06	NMRAL1	C16orf96				1 enhancer(s) 7_Enh
Non-verbal Reasoning (PMAT)	rs1684583	3.3e-06	CDIP1	C16orf96				1 enhancer(s) 7_Enh
Non-verbal Reasoning (PMAT)	rs1684583	3.3e-06	MGRN1	C16orf96				1 enhancer(s) 7_Enh
Non-verbal Reasoning (PMAT)	rs6007100	3.3e-06	FBLN1	FBLN1
Non-verbal Reasoning (PMAT)	rs6006780	3.3e-06	FBLN1	FBLN1
Non-verbal Reasoning (PMAT)	rs6007107	3.5e-06	FBLN1	FBLN1
Non-verbal Reasoning (PMAT)	rs2071871	3.6e-06	FBLN1	FBLN1
Non-verbal Reasoning (PMAT)	rs3827397	3.6e-06	FBLN1	FBLN1
Non-verbal Reasoning (PMAT)	rs2097482	3.6e-06	FBLN1	FBLN1
Non-verbal Reasoning (PMAT)	rs3788674	3.6e-06	FBLN1	FBLN1
Non-verbal Reasoning (PMAT)	rs3788675	3.6e-06	FBLN1	FBLN1
Non-verbal Reasoning (PMAT)	rs9626405	3.6e-06	FBLN1	FBLN1
Non-verbal Reasoning (PMAT)	rs4786499	3.7e-06	NMRAL1	NMRAL1:HMOX2					4 promoter(s) 1_TssA,1_TssA,2_TssAFlnk,2_TssAFlnk	CORO7	0.414085	Up	Cortex	1e-06
Non-verbal Reasoning (PMAT)	rs4786499	3.7e-06	CDIP1	NMRAL1:HMOX2					4 promoter(s) 1_TssA,1_TssA,2_TssAFlnk,2_TssAFlnk	CORO7	0.414085	Up	Cortex	1e-06
Non-verbal Reasoning (PMAT)	rs4786499	3.7e-06	CORO7	NMRAL1:HMOX2					4 promoter(s) 1_TssA,1_TssA,2_TssAFlnk,2_TssAFlnk	CORO7	0.414085	Up	Cortex	1e-06
Non-verbal Reasoning (PMAT)	rs4786499	3.7e-06	NMRAL1	NMRAL1:HMOX2			NMD_transcript_variant		4 promoter(s) 1_TssA,1_TssA,2_TssAFlnk,2_TssAFlnk	CORO7	0.414085	Up	Cortex	1e-06
Non-verbal Reasoning (PMAT)	rs4786499	3.7e-06	CDIP1	NMRAL1:HMOX2			NMD_transcript_variant		4 promoter(s) 1_TssA,1_TssA,2_TssAFlnk,2_TssAFlnk	CORO7	0.414085	Up	Cortex	1e-06
Non-verbal Reasoning (PMAT)	rs4786499	3.7e-06	CORO7	NMRAL1:HMOX2			NMD_transcript_variant		4 promoter(s) 1_TssA,1_TssA,2_TssAFlnk,2_TssAFlnk	CORO7	0.414085	Up	Cortex	1e-06
Non-verbal Reasoning (PMAT)	rs6006781	4e-06	FBLN1	CTA-941F9.9
Non-verbal Reasoning (PMAT)	rs76657589	4.2e-06	BTBD11	BTBD11
Non-verbal Reasoning (PMAT)	rs8138135	4.6e-06	FBLN1	CTA-941F9.9
Non-verbal Reasoning (PMAT)	rs6006782	4.6e-06	FBLN1	CTA-941F9.9
Non-verbal Reasoning (PMAT)	rs6007111	4.6e-06	FBLN1	CTA-941F9.9
Non-verbal Reasoning (PMAT)	rs6007112	4.6e-06	FBLN1	CTA-941F9.9
Non-verbal Reasoning (PMAT)	rs9626406	4.6e-06	FBLN1	FBLN1
Non-verbal Reasoning (PMAT)	rs1440046	4.7e-06		AC104820.2
Non-verbal Reasoning (PMAT)	rs2283045	4.9e-06	SLC26A3	SLC26A3			NMD_transcript_variant
Non-verbal Reasoning (PMAT)	rs2283045	4.9e-06	SLC26A3	SLC26A3
Non-verbal Reasoning (PMAT)	rs34115721	5e-06	CORO7	C16orf96						NMRAL1,NMRAL1,CORO7	0.408489,0.5916710000000001,-0.428839	Up,Up,Down	Cortex, Hippocampus, Anterior cingulate cortex	3.82E-08,5.48E-07,7.67E-07
Non-verbal Reasoning (PMAT)	rs34115721	5e-06	NMRAL1	C16orf96						NMRAL1,NMRAL1,CORO7	0.408489,0.5916710000000001,-0.428839	Up,Up,Down	Cortex, Hippocampus, Anterior cingulate cortex	3.82E-08,5.48E-07,7.67E-07
Non-verbal Reasoning (PMAT)	rs34115721	5e-06	CDIP1	C16orf96						NMRAL1,NMRAL1,CORO7	0.408489,0.5916710000000001,-0.428839	Up,Up,Down	Cortex, Hippocampus, Anterior cingulate cortex	3.82E-08,5.48E-07,7.67E-07
Non-verbal Reasoning (PMAT)	rs833439	5.3e-06	PTPRD
Non-verbal Reasoning (PMAT)	rs6007110	5.7e-06	FBLN1	FBLN1
Non-verbal Reasoning (PMAT)	rs2283044	5.8e-06	SLC26A3	SLC26A3
Non-verbal Reasoning (PMAT)	rs2283044	5.8e-06	SLC26A3	SLC26A3			NMD_transcript_variant
Non-verbal Reasoning (PMAT)	rs12772143	5.9e-06
Non-verbal Reasoning (PMAT)	rs12569840	6.2e-06
Non-verbal Reasoning (PMAT)	rs28606635	6.3e-06	CORO7	C16orf96						NMRAL1,NMRAL1,NMRAL1,CORO7	0.394025,0.32555100000000003,0.559851,-0.404038	Up,Up,Up,Down	Cortex, Frontal Cortex, Hippocampus, Anterior cingulate cortex	1.39E-07,9.84E-06,3.35E-06,4.25E-06
Non-verbal Reasoning (PMAT)	rs28606635	6.3e-06	NMRAL1	C16orf96						NMRAL1,NMRAL1,NMRAL1,CORO7	0.394025,0.32555100000000003,0.559851,-0.404038	Up,Up,Up,Down	Cortex, Frontal Cortex, Hippocampus, Anterior cingulate cortex	1.39E-07,9.84E-06,3.35E-06,4.25E-06
Non-verbal Reasoning (PMAT)	rs28606635	6.3e-06	CDIP1	C16orf96						NMRAL1,NMRAL1,NMRAL1,CORO7	0.394025,0.32555100000000003,0.559851,-0.404038	Up,Up,Up,Down	Cortex, Frontal Cortex, Hippocampus, Anterior cingulate cortex	1.39E-07,9.84E-06,3.35E-06,4.25E-06
Non-verbal Reasoning (PMAT)	rs67998457	6.6e-06	FNBP1L
Non-verbal Reasoning (PMAT)	rs60234521	6.6e-06	FBLN1	CTA-941F9.9
Non-verbal Reasoning (PMAT)	rs3821110	6.7e-06	MREG
Non-verbal Reasoning (PMAT)	rs11598662	7.2e-06
Non-verbal Reasoning (PMAT)	rs2799397	7.2e-06
Non-verbal Reasoning (PMAT)	rs1754234	7.3e-06
Non-verbal Reasoning (PMAT)	rs12777793	7.3e-06
Non-verbal Reasoning (PMAT)	rs859219	7.5e-06	CORO7	C16orf96				3 enhancer(s) 7_Enh,7_Enh,7_Enh
Non-verbal Reasoning (PMAT)	rs859219	7.5e-06	NMRAL1	C16orf96				3 enhancer(s) 7_Enh,7_Enh,7_Enh
Non-verbal Reasoning (PMAT)	rs859219	7.5e-06	CDIP1	C16orf96				3 enhancer(s) 7_Enh,7_Enh,7_Enh
Non-verbal Reasoning (PMAT)	rs2181156	8.2e-06	PTPRD
Non-verbal Reasoning (PMAT)	rs10932644	8.6e-06	MREG
Non-verbal Reasoning (PMAT)	rs11076840	9.2e-06	CORO7	C16orf96						NMRAL1,NMRAL1,CORO7	-0.3812,-0.342264,0.411529	Down,Down,Up	Cortex, Frontal Cortex, Anterior cingulate cortex	3.29E-07,4.30E-06,2.25E-06
Non-verbal Reasoning (PMAT)	rs11076840	9.2e-06	NMRAL1	C16orf96						NMRAL1,NMRAL1,CORO7	-0.3812,-0.342264,0.411529	Down,Down,Up	Cortex, Frontal Cortex, Anterior cingulate cortex	3.29E-07,4.30E-06,2.25E-06
Non-verbal Reasoning (PMAT)	rs11076840	9.2e-06	CDIP1	C16orf96						NMRAL1,NMRAL1,CORO7	-0.3812,-0.342264,0.411529	Down,Down,Up	Cortex, Frontal Cortex, Anterior cingulate cortex	3.29E-07,4.30E-06,2.25E-06
Non-verbal Reasoning (PMAT)	rs11594406	9.2e-06
Non-verbal Reasoning (PMAT)	rs12233502	9.8e-06	CLSTN2
Verbal Reasoning (PVRT)	rs6545158	1.1e-06	NRXN1	NRXN1
Verbal Reasoning (PVRT)	rs1915233	1.1e-06	NRXN1	NRXN1
Verbal Reasoning (PVRT)	rs1712883	1.2e-06	NRXN1	NRXN1
Verbal Reasoning (PVRT)	rs1517833	1.2e-06	NRXN1	NRXN1
Verbal Reasoning (PVRT)	rs560734	1.3e-06	NRXN1	NRXN1
Verbal Reasoning (PVRT)	rs2682003	1.8e-06	NRXN1	NRXN1
Verbal Reasoning (PVRT)	rs1879341	2.4e-06	NRXN1	NRXN1
Verbal Reasoning (PVRT)	rs1879340	2.5e-06	NRXN1	NRXN1
Verbal Reasoning (PVRT)	rs508457	2.6e-06	NRXN1	NRXN1
Verbal Reasoning (PVRT)	rs4629147	2.7e-06		AC114765.1
Verbal Reasoning (PVRT)	rs1879343	3.6e-06	NRXN1	NRXN1
Verbal Reasoning (PVRT)	rs4044	4e-06	XPO4	XPO4
Verbal Reasoning (PVRT)	rs9315865	4.1e-06	XPO4	XPO4
Verbal Reasoning (PVRT)	rs1715990	4.2e-06	NRXN1	NRXN1
Verbal Reasoning (PVRT)	rs9509384	4.6e-06	XPO4	XPO4
Verbal Reasoning (PVRT)	rs7987379	4.6e-06	XPO4	XPO4				2 enhancer(s) 7_Enh,7_Enh
Verbal Reasoning (PVRT)	rs7333449	4.7e-06	XPO4	XPO4
Verbal Reasoning (PVRT)	rs7335214	4.8e-06	XPO4	XPO4
Verbal Reasoning (PVRT)	rs73750527	5.2e-06	CEP162
Verbal Reasoning (PVRT)	rs9506550	5.3e-06	EEF1AKMT1	N6AMT2
Verbal Reasoning (PVRT)	rs12583052	5.4e-06	XPO4	XPO4
Verbal Reasoning (PVRT)	rs9509381	5.4e-06	XPO4	XPO4
Verbal Reasoning (PVRT)	rs9509376	5.4e-06	XPO4	XPO4
Verbal Reasoning (PVRT)	rs9506554	5.4e-06	XPO4	XPO4
Verbal Reasoning (PVRT)	rs17318617	5.4e-06	XPO4	XPO4
Verbal Reasoning (PVRT)	rs17318617	5.4e-06	XPO4	XPO4			splice_region_variant
Verbal Reasoning (PVRT)	rs9509373	5.4e-06	XPO4	XPO4
Verbal Reasoning (PVRT)	rs4674533	5.4e-06		AC114765.1
Verbal Reasoning (PVRT)	rs828469	5.7e-06	PGBD5					2 enhancer(s) 7_Enh,7_Enh
Verbal Reasoning (PVRT)	rs58655840	6.1e-06	PRKN				NMD_transcript_variant
Verbal Reasoning (PVRT)	rs58655840	6.1e-06	PRKN
Verbal Reasoning (PVRT)	rs7957118	6.2e-06	PTPRQ
Verbal Reasoning (PVRT)	rs10171313	6.2e-06		AC114765.1
Verbal Reasoning (PVRT)	rs139138092	6.3e-06
Verbal Reasoning (PVRT)	rs115078923	6.4e-06
Verbal Reasoning (PVRT)	rs80035223	6.4e-06
Verbal Reasoning (PVRT)	rs74671266	6.6e-06
Verbal Reasoning (PVRT)	rs62428848	6.6e-06	PRKN
Verbal Reasoning (PVRT)	rs62428848	6.6e-06	PRKN				NMD_transcript_variant
Verbal Reasoning (PVRT)	rs74840273	6.6e-06	NAV2
Verbal Reasoning (PVRT)	rs12104435	6.7e-06		AC114765.1
Verbal Reasoning (PVRT)	rs2034078	6.7e-06	XPO4	XPO4
Verbal Reasoning (PVRT)	rs61172080	6.7e-06	PRKN				NMD_transcript_variant
Verbal Reasoning (PVRT)	rs61172080	6.7e-06	PRKN
Verbal Reasoning (PVRT)	rs60813622	6.9e-06	PRKN				NMD_transcript_variant
Verbal Reasoning (PVRT)	rs60813622	6.9e-06	PRKN
Verbal Reasoning (PVRT)	rs12472843	6.9e-06		AC114765.1
Verbal Reasoning (PVRT)	rs9509400	6.9e-06	XPO4	XPO4
Verbal Reasoning (PVRT)	rs1037028	7e-06	MAP9					1 enhancer(s) 7_Enh	1 promoter(s) 2_TssAFlnk
Verbal Reasoning (PVRT)	rs1037028	7e-06	MAP9				NMD_transcript_variant	1 enhancer(s) 7_Enh	1 promoter(s) 2_TssAFlnk
Verbal Reasoning (PVRT)	rs9506552	7.1e-06	EEF1AKMT1	N6AMT2
Verbal Reasoning (PVRT)	rs9509367	7.3e-06	EEF1AKMT1	N6AMT2
Verbal Reasoning (PVRT)	rs11873663	7.4e-06
Verbal Reasoning (PVRT)	rs80180570	7.5e-06	PRKN				NMD_transcript_variant
Verbal Reasoning (PVRT)	rs80180570	7.5e-06	PRKN
Verbal Reasoning (PVRT)	rs7094780	7.6e-06
Verbal Reasoning (PVRT)	rs2147348	7.7e-06	XPO4	XPO4
Verbal Reasoning (PVRT)	rs2181885	7.7e-06	XPO4	XPO4
Verbal Reasoning (PVRT)	rs12146220	7.7e-06
Verbal Reasoning (PVRT)	rs56207820	7.8e-06		AC114765.1
Verbal Reasoning (PVRT)	rs75688777	7.8e-06		AC114765.1
Verbal Reasoning (PVRT)	rs9509428	7.8e-06	XPO4	XPO4
Verbal Reasoning (PVRT)	rs113004657	7.9e-06
Verbal Reasoning (PVRT)	rs11832223	8e-06	PTPRQ
Verbal Reasoning (PVRT)	rs73150719	8e-06	PTPRQ
Verbal Reasoning (PVRT)	rs7334397	8e-06	EEF1AKMT1	N6AMT2
Verbal Reasoning (PVRT)	rs4146096	8.3e-06		AC114765.1
Verbal Reasoning (PVRT)	rs72768872	8.3e-06
Verbal Reasoning (PVRT)	rs10732914	8.6e-06
Verbal Reasoning (PVRT)	rs2624848	8.6e-06	RBM6
Verbal Reasoning (PVRT)	rs2624848	8.6e-06	RNF123
Verbal Reasoning (PVRT)	rs2624848	8.6e-06	INKA1
Verbal Reasoning (PVRT)	rs2624848	8.6e-06	MST1R
Verbal Reasoning (PVRT)	rs2624848	8.6e-06	HYAL3
Verbal Reasoning (PVRT)	rs7318857	8.6e-06	XPO4	XPO4
Verbal Reasoning (PVRT)	rs4242734	8.7e-06
Verbal Reasoning (PVRT)	rs2147349	8.8e-06	XPO4	XPO4
Verbal Reasoning (PVRT)	rs12020954	8.8e-06	XPO4	XPO4
Verbal Reasoning (PVRT)	rs2304932	8.8e-06	XPO4	XPO4
Verbal Reasoning (PVRT)	rs7323504	8.8e-06	XPO4	XPO4
Verbal Reasoning (PVRT)	rs9506560	8.8e-06	XPO4	XPO4
Verbal Reasoning (PVRT)	rs9509391	8.8e-06	XPO4	XPO4
Verbal Reasoning (PVRT)	rs9509395	8.8e-06	XPO4	XPO4
Verbal Reasoning (PVRT)	rs78297209	8.9e-06		AC114765.1
Verbal Reasoning (PVRT)	rs1960233	9.1e-06	NOTO
Verbal Reasoning (PVRT)	rs2007191	9.1e-06	NOTO
Verbal Reasoning (PVRT)	rs60124387	9.1e-06	PRKN				NMD_transcript_variant
Verbal Reasoning (PVRT)	rs60124387	9.1e-06	PRKN
Verbal Reasoning (PVRT)	rs6728147	9.1e-06	NOTO
Verbal Reasoning (PVRT)	rs4450588	9.3e-06		AC114765.1
Verbal Reasoning (PVRT)	rs113291637	9.4e-06		AC114765.1
Verbal Reasoning (PVRT)	rs9509423	9.6e-06	XPO4	XPO4
Verbal Reasoning (PVRT)	rs9509429	9.6e-06	XPO4	XPO4				3 enhancer(s) 7_Enh,7_Enh,7_Enh
Verbal Reasoning (PVRT)	rs11250822	9.6e-06
Verbal Reasoning (PVRT)	rs9506562	9.7e-06	XPO4	XPO4
Spatial Reasoning (PLOT_TC)	rs446816	2.6e-07	NBEA	NBEA
Spatial Reasoning (PLOT_TC)	rs9530859	4.4e-07	NBEA	NBEA
Spatial Reasoning (PLOT_TC)	rs9530857	7.9e-07	NBEA	NBEA
Spatial Reasoning (PLOT_TC)	rs505463	8e-07	NBEA	NBEA
Spatial Reasoning (PLOT_TC)	rs7001721	8.5e-07		RP11-115J16.2
Spatial Reasoning (PLOT_TC)	rs7001736	1.1e-06		RP11-115J16.2
Spatial Reasoning (PLOT_TC)	rs498230	1.2e-06	ACADS	SPPL3				3 enhancer(s) 7_Enh,7_Enh,7_Enh		ACADS	-0.291628	Down	Cortex	1.25e-05
Spatial Reasoning (PLOT_TC)	rs498230	1.2e-06	SPPL3	SPPL3				3 enhancer(s) 7_Enh,7_Enh,7_Enh		ACADS	-0.291628	Down	Cortex	1.25e-05
Spatial Reasoning (PLOT_TC)	rs662284	1.2e-06	ACADS	SPPL3				3 enhancer(s) 7_Enh,7_Enh,7_Enh
Spatial Reasoning (PLOT_TC)	rs662284	1.2e-06	SPPL3	SPPL3				3 enhancer(s) 7_Enh,7_Enh,7_Enh
Spatial Reasoning (PLOT_TC)	rs680303	1.2e-06	ACADS	SPPL3
Spatial Reasoning (PLOT_TC)	rs680303	1.2e-06	SPPL3	SPPL3
Spatial Reasoning (PLOT_TC)	rs115217892	1.2e-06	PRDM2	CTA-520D8.2
Spatial Reasoning (PLOT_TC)	rs115467504	1.2e-06	PRDM2	CTA-520D8.2
Spatial Reasoning (PLOT_TC)	rs151289047	1.2e-06	PRDM2	CTA-520D8.2
Spatial Reasoning (PLOT_TC)	rs138362218	1.2e-06	PRDM2	CTA-520D8.2
Spatial Reasoning (PLOT_TC)	rs55720192	1.2e-06		AC010967.2
Spatial Reasoning (PLOT_TC)	rs118016347	1.3e-06	PRDM2	CTA-520D8.2				1 enhancer(s) 7_Enh
Spatial Reasoning (PLOT_TC)	rs674021	1.3e-06	ACADS	SPPL3				1 enhancer(s) 7_Enh
Spatial Reasoning (PLOT_TC)	rs674021	1.3e-06	SPPL3	SPPL3				1 enhancer(s) 7_Enh
Spatial Reasoning (PLOT_TC)	rs386797	1.3e-06	NBEA	NBEA
Spatial Reasoning (PLOT_TC)	rs2121303	1.4e-06		AC010967.2
Spatial Reasoning (PLOT_TC)	rs488172	1.5e-06	SPPL3	SPPL3				1 enhancer(s) 7_Enh		ACADS	0.292419	Up	Cortex	1.66e-05
Spatial Reasoning (PLOT_TC)	rs488172	1.5e-06	ACADS	SPPL3				1 enhancer(s) 7_Enh		ACADS	0.292419	Up	Cortex	1.66e-05
Spatial Reasoning (PLOT_TC)	rs13447197	1.5e-06	CDC45	CDC45
Spatial Reasoning (PLOT_TC)	rs679833	1.6e-06	SPPL3	SPPL3
Spatial Reasoning (PLOT_TC)	rs516649	1.6e-06	SPPL3	SPPL3
Spatial Reasoning (PLOT_TC)	rs516649	1.6e-06	ACADS	SPPL3
Spatial Reasoning (PLOT_TC)	rs532140	1.6e-06	SPPL3	SPPL3
Spatial Reasoning (PLOT_TC)	rs532140	1.6e-06	ACADS	SPPL3
Spatial Reasoning (PLOT_TC)	rs550349	1.6e-06	SPPL3	SPPL3				3 enhancer(s) 7_Enh,7_Enh,7_Enh		ACADS	0.28753	Up	Cortex	1.57e-05
Spatial Reasoning (PLOT_TC)	rs550349	1.6e-06	ACADS	SPPL3				3 enhancer(s) 7_Enh,7_Enh,7_Enh		ACADS	0.28753	Up	Cortex	1.57e-05
Spatial Reasoning (PLOT_TC)	rs683437	1.6e-06	SPPL3	SPPL3
Spatial Reasoning (PLOT_TC)	rs683437	1.6e-06	ACADS	SPPL3
Spatial Reasoning (PLOT_TC)	rs484456	1.6e-06	SPPL3	SPPL3						ACADS	0.28753	Up	Cortex	1.57e-05
Spatial Reasoning (PLOT_TC)	rs484456	1.6e-06	ACADS	SPPL3						ACADS	0.28753	Up	Cortex	1.57e-05
Spatial Reasoning (PLOT_TC)	rs115516094	1.7e-06	PRDM2	PRDM2
Spatial Reasoning (PLOT_TC)	rs34419585	1.7e-06		RP11-115J16.2
Spatial Reasoning (PLOT_TC)	rs4841143	1.7e-06		RP11-115J16.2
Spatial Reasoning (PLOT_TC)	rs551087	1.7e-06	SPPL3	SPPL3
Spatial Reasoning (PLOT_TC)	rs697859	1.7e-06	SPPL3	SPPL3
Spatial Reasoning (PLOT_TC)	rs116130579	1.8e-06	PDPN	CTA-520D8.2
Spatial Reasoning (PLOT_TC)	rs2495065	1.8e-06	PDPN	CTA-520D8.2
Spatial Reasoning (PLOT_TC)	rs2495066	1.8e-06	PDPN	CTA-520D8.2
Spatial Reasoning (PLOT_TC)	rs633084	1.9e-06	SPPL3	SPPL3				1 enhancer(s) 7_Enh		ACADS	0.28753	Up	Cortex	1.57e-05
Spatial Reasoning (PLOT_TC)	rs633084	1.9e-06	ACADS	SPPL3				1 enhancer(s) 7_Enh		ACADS	0.28753	Up	Cortex	1.57e-05
Spatial Reasoning (PLOT_TC)	rs1843033	2e-06		AC010967.2
Spatial Reasoning (PLOT_TC)	rs7005065	2e-06		RP11-115J16.2				4 enhancer(s) 7_Enh,7_Enh,7_Enh,7_Enh
Spatial Reasoning (PLOT_TC)	rs2125523	2.1e-06		RP11-115J16.2
Spatial Reasoning (PLOT_TC)	rs9600963	2.3e-06	NBEA	NBEA
Spatial Reasoning (PLOT_TC)	rs1919405	2.3e-06	PRDM2	PRDM2			NMD_transcript_variant	2 enhancer(s) 7_Enh,7_Enh
Spatial Reasoning (PLOT_TC)	rs1919405	2.3e-06	PRDM2	PRDM2				2 enhancer(s) 7_Enh,7_Enh
Spatial Reasoning (PLOT_TC)	rs114317674	2.4e-06	PRDM2	PRDM2				3 enhancer(s) 7_Enh,7_Enh,7_Enh	1 promoter(s) 2_TssAFlnk
Spatial Reasoning (PLOT_TC)	rs114317674	2.4e-06	PRDM2	PRDM2			NMD_transcript_variant	3 enhancer(s) 7_Enh,7_Enh,7_Enh	1 promoter(s) 2_TssAFlnk
Spatial Reasoning (PLOT_TC)	rs114954122	2.4e-06	PRDM2	PRDM2			NMD_transcript_variant	4 enhancer(s) 7_Enh,7_Enh,7_Enh,7_Enh
Spatial Reasoning (PLOT_TC)	rs114954122	2.4e-06	PRDM2	PRDM2				4 enhancer(s) 7_Enh,7_Enh,7_Enh,7_Enh
Spatial Reasoning (PLOT_TC)	rs116068312	2.4e-06	PRDM2	PRDM2				4 enhancer(s) 7_Enh,7_Enh,7_Enh,7_Enh
Spatial Reasoning (PLOT_TC)	rs116068312	2.4e-06	PRDM2	PRDM2			NMD_transcript_variant	4 enhancer(s) 7_Enh,7_Enh,7_Enh,7_Enh
Spatial Reasoning (PLOT_TC)	rs116254290	2.4e-06	PRDM2	PRDM2				1 enhancer(s) 7_Enh
Spatial Reasoning (PLOT_TC)	rs116254290	2.4e-06	PRDM2	PRDM2			NMD_transcript_variant	1 enhancer(s) 7_Enh
Spatial Reasoning (PLOT_TC)	rs116360324	2.4e-06	PRDM2	PRDM2			NMD_transcript_variant	4 enhancer(s) 7_Enh,7_Enh,7_Enh,7_Enh
Spatial Reasoning (PLOT_TC)	rs116360324	2.4e-06	PRDM2	PRDM2				4 enhancer(s) 7_Enh,7_Enh,7_Enh,7_Enh
Spatial Reasoning (PLOT_TC)	rs115184186	2.4e-06	PRDM2	PRDM2
Spatial Reasoning (PLOT_TC)	rs116622727	2.4e-06	PRDM2	PRDM2
Spatial Reasoning (PLOT_TC)	rs3806424	2.4e-06	PRDM2	PRDM2
Spatial Reasoning (PLOT_TC)	rs114023548	2.4e-06	PRDM2	PRDM2			NMD_transcript_variant
Spatial Reasoning (PLOT_TC)	rs114023548	2.4e-06	PRDM2	PRDM2
Spatial Reasoning (PLOT_TC)	rs114034230	2.4e-06	PRDM2	PRDM2
Spatial Reasoning (PLOT_TC)	rs114034230	2.4e-06	PRDM2	PRDM2			NMD_transcript_variant
Spatial Reasoning (PLOT_TC)	rs114158046	2.4e-06	PRDM2	PRDM2			NMD_transcript_variant
Spatial Reasoning (PLOT_TC)	rs114158046	2.4e-06	PRDM2	PRDM2
Spatial Reasoning (PLOT_TC)	rs114549819	2.4e-06	PRDM2	PRDM2
Spatial Reasoning (PLOT_TC)	rs114857650	2.4e-06	PRDM2	PRDM2
Spatial Reasoning (PLOT_TC)	rs114868424	2.4e-06	PRDM2	PRDM2
Spatial Reasoning (PLOT_TC)	rs115051760	2.4e-06	PRDM2	PRDM2			NMD_transcript_variant
Spatial Reasoning (PLOT_TC)	rs115051760	2.4e-06	PRDM2	PRDM2
Spatial Reasoning (PLOT_TC)	rs115186109	2.4e-06	PRDM2	PRDM2
Spatial Reasoning (PLOT_TC)	rs115186109	2.4e-06	PRDM2	PRDM2			NMD_transcript_variant
Spatial Reasoning (PLOT_TC)	rs115567451	2.4e-06	PRDM2	PRDM2
Spatial Reasoning (PLOT_TC)	rs115756075	2.4e-06	PRDM2	PRDM2
Spatial Reasoning (PLOT_TC)	rs115756075	2.4e-06	PRDM2	PRDM2			NMD_transcript_variant
Spatial Reasoning (PLOT_TC)	rs115785834	2.4e-06	PRDM2	PRDM2
Spatial Reasoning (PLOT_TC)	rs115789790	2.4e-06	PRDM2	PRDM2
Spatial Reasoning (PLOT_TC)	rs115904419	2.4e-06	PRDM2	PRDM2			NMD_transcript_variant
Spatial Reasoning (PLOT_TC)	rs115904419	2.4e-06	PRDM2	PRDM2
Spatial Reasoning (PLOT_TC)	rs116100589	2.4e-06	PRDM2	PRDM2			NMD_transcript_variant
Spatial Reasoning (PLOT_TC)	rs116100589	2.4e-06	PRDM2	PRDM2
Spatial Reasoning (PLOT_TC)	rs116252893	2.4e-06	PRDM2	PRDM2			NMD_transcript_variant
Spatial Reasoning (PLOT_TC)	rs116252893	2.4e-06	PRDM2	PRDM2
Spatial Reasoning (PLOT_TC)	rs116285795	2.4e-06	PRDM2	PRDM2				1 enhancer(s) 7_Enh
Spatial Reasoning (PLOT_TC)	rs116597035	2.4e-06	PRDM2	PRDM2			NMD_transcript_variant
Spatial Reasoning (PLOT_TC)	rs116597035	2.4e-06	PRDM2	PRDM2
Spatial Reasoning (PLOT_TC)	rs116605794	2.4e-06	PRDM2	PRDM2
Spatial Reasoning (PLOT_TC)	rs116810998	2.4e-06	PRDM2	PRDM2
Spatial Reasoning (PLOT_TC)	rs117394372	2.4e-06	PRDM2	PRDM2
Spatial Reasoning (PLOT_TC)	rs117620738	2.4e-06	PRDM2	PRDM2
Spatial Reasoning (PLOT_TC)	rs118139784	2.4e-06	PRDM2	PRDM2
Spatial Reasoning (PLOT_TC)	rs118139784	2.4e-06	PRDM2	PRDM2			NMD_transcript_variant
Spatial Reasoning (PLOT_TC)	rs141201322	2.4e-06	PRDM2	PRDM2
Spatial Reasoning (PLOT_TC)	rs146545513	2.4e-06	PRDM2	PRDM2				1 enhancer(s) 7_Enh	1 promoter(s) 1_TssA
Spatial Reasoning (PLOT_TC)	rs148379614	2.4e-06	PRDM2	PRDM2
Spatial Reasoning (PLOT_TC)	rs148882675	2.4e-06	PRDM2	PRDM2
Spatial Reasoning (PLOT_TC)	rs185710369	2.4e-06	PRDM2	PRDM2
Spatial Reasoning (PLOT_TC)	rs185710369	2.4e-06	PRDM2	PRDM2			NMD_transcript_variant
Spatial Reasoning (PLOT_TC)	rs41303877	2.4e-06	PRDM2	PRDM2
Spatial Reasoning (PLOT_TC)	rs41303877	2.4e-06	PRDM2	PRDM2			NMD_transcript_variant
Spatial Reasoning (PLOT_TC)	rs74557977	2.4e-06	PRDM2	PRDM2
Spatial Reasoning (PLOT_TC)	rs75437510	2.4e-06	PRDM2	PRDM2			NMD_transcript_variant
Spatial Reasoning (PLOT_TC)	rs75437510	2.4e-06	PRDM2	PRDM2
Spatial Reasoning (PLOT_TC)	rs76630817	2.4e-06	PRDM2	PRDM2
Spatial Reasoning (PLOT_TC)	rs76630817	2.4e-06	PRDM2	PRDM2			NMD_transcript_variant
Spatial Reasoning (PLOT_TC)	rs78451038	2.4e-06	PRDM2	PRDM2
Spatial Reasoning (PLOT_TC)	rs79054615	2.4e-06	PRDM2	PRDM2
Spatial Reasoning (PLOT_TC)	rs80174145	2.4e-06	PRDM2	PRDM2
Spatial Reasoning (PLOT_TC)	rs80174145	2.4e-06	PRDM2	PRDM2			NMD_transcript_variant
Spatial Reasoning (PLOT_TC)	rs114817378	2.5e-06	PRDM2	CTA-520D8.2
Spatial Reasoning (PLOT_TC)	rs116756003	2.5e-06	PRDM2	CTA-520D8.2
Spatial Reasoning (PLOT_TC)	rs13259840	2.7e-06		RP11-115J16.1:RP11-115J16.2
Spatial Reasoning (PLOT_TC)	rs115572434	2.8e-06	PRDM2	PRDM2				2 enhancer(s) 6_EnhG,6_EnhG
Spatial Reasoning (PLOT_TC)	rs115572434	2.8e-06	PRDM2	PRDM2			NMD_transcript_variant	2 enhancer(s) 6_EnhG,6_EnhG
Spatial Reasoning (PLOT_TC)	rs115795012	2.8e-06	PRDM2	PRDM2				2 enhancer(s) 7_Enh,7_Enh	2 promoter(s) 2_TssAFlnk,1_TssA
Spatial Reasoning (PLOT_TC)	rs115795012	2.8e-06	PRDM2	PRDM2			NMD_transcript_variant	2 enhancer(s) 7_Enh,7_Enh	2 promoter(s) 2_TssAFlnk,1_TssA
Spatial Reasoning (PLOT_TC)	rs115853822	2.8e-06	PRDM2	PRDM2				2 enhancer(s) 7_Enh,7_Enh
Spatial Reasoning (PLOT_TC)	rs115853822	2.8e-06	PRDM2	PRDM2			NMD_transcript_variant	2 enhancer(s) 7_Enh,7_Enh
Spatial Reasoning (PLOT_TC)	rs115958653	2.8e-06	PRDM2	PRDM2
Spatial Reasoning (PLOT_TC)	rs115958653	2.8e-06	PRDM2	PRDM2			NMD_transcript_variant
Spatial Reasoning (PLOT_TC)	rs116204394	2.8e-06	PRDM2	PRDM2			NMD_transcript_variant	2 enhancer(s) 7_Enh,7_Enh
Spatial Reasoning (PLOT_TC)	rs116204394	2.8e-06	PRDM2	PRDM2				2 enhancer(s) 7_Enh,7_Enh
Spatial Reasoning (PLOT_TC)	rs116238585	2.8e-06	PRDM2	PRDM2			NMD_transcript_variant	2 enhancer(s) 6_EnhG,6_EnhG
Spatial Reasoning (PLOT_TC)	rs116238585	2.8e-06	PRDM2	PRDM2				2 enhancer(s) 6_EnhG,6_EnhG
Spatial Reasoning (PLOT_TC)	rs116238585	2.8e-06	PRDM2	PRDM2			missense_variant	2 enhancer(s) 6_EnhG,6_EnhG
Spatial Reasoning (PLOT_TC)	rs116702257	2.8e-06	PRDM2	PRDM2				1 enhancer(s) 7_Enh
Spatial Reasoning (PLOT_TC)	rs116973365	2.8e-06	PRDM2	PRDM2
Spatial Reasoning (PLOT_TC)	rs116973365	2.8e-06	PRDM2	PRDM2			NMD_transcript_variant
Spatial Reasoning (PLOT_TC)	rs117494767	2.8e-06	PRDM2	PRDM2			NMD_transcript_variant
Spatial Reasoning (PLOT_TC)	rs117494767	2.8e-06	PRDM2	PRDM2
Spatial Reasoning (PLOT_TC)	rs17346709	2.8e-06	PRDM2	PRDM2				1 enhancer(s) 7_Enh
Spatial Reasoning (PLOT_TC)	rs17346709	2.8e-06	PRDM2	PRDM2			NMD_transcript_variant	1 enhancer(s) 7_Enh
Spatial Reasoning (PLOT_TC)	rs17350795	2.8e-06	PRDM2	PRDM2			missense_variant
Spatial Reasoning (PLOT_TC)	rs17350795	2.8e-06	PRDM2	PRDM2			NMD_transcript_variant
Spatial Reasoning (PLOT_TC)	rs17350795	2.8e-06	PRDM2	PRDM2
Spatial Reasoning (PLOT_TC)	rs56201064	2.8e-06	PRDM2	PRDM2
Spatial Reasoning (PLOT_TC)	rs56201064	2.8e-06	PRDM2	PRDM2			NMD_transcript_variant
Spatial Reasoning (PLOT_TC)	rs61747661	2.8e-06	PRDM2	PRDM2
Spatial Reasoning (PLOT_TC)	rs61747661	2.8e-06	PRDM2	PRDM2			NMD_transcript_variant
Spatial Reasoning (PLOT_TC)	rs61747663	2.8e-06	PRDM2	PRDM2
Spatial Reasoning (PLOT_TC)	rs61747663	2.8e-06	PRDM2	PRDM2			NMD_transcript_variant
Spatial Reasoning (PLOT_TC)	rs61747664	2.8e-06	PRDM2	PRDM2				1 enhancer(s) 6_EnhG
Spatial Reasoning (PLOT_TC)	rs61747664	2.8e-06	PRDM2	PRDM2			NMD_transcript_variant	1 enhancer(s) 6_EnhG
Spatial Reasoning (PLOT_TC)	rs61747665	2.8e-06	PRDM2	PRDM2			NMD_transcript_variant	2 enhancer(s) 7_Enh,7_Enh	1 promoter(s) 2_TssAFlnk
Spatial Reasoning (PLOT_TC)	rs61747665	2.8e-06	PRDM2	PRDM2				2 enhancer(s) 7_Enh,7_Enh	1 promoter(s) 2_TssAFlnk
Spatial Reasoning (PLOT_TC)	rs61747667	2.8e-06	PRDM2	PRDM2			NMD_transcript_variant
Spatial Reasoning (PLOT_TC)	rs61747667	2.8e-06	PRDM2	PRDM2			missense_variant
Spatial Reasoning (PLOT_TC)	rs61747667	2.8e-06	PRDM2	PRDM2
Spatial Reasoning (PLOT_TC)	rs75856949	2.8e-06	PRDM2	PRDM2			NMD_transcript_variant	1 enhancer(s) 7_Enh
Spatial Reasoning (PLOT_TC)	rs75856949	2.8e-06	PRDM2	PRDM2				1 enhancer(s) 7_Enh
Spatial Reasoning (PLOT_TC)	rs78538467	2.8e-06	PRDM2	PRDM2				3 enhancer(s) 7_Enh,7_Enh,7_Enh
Spatial Reasoning (PLOT_TC)	rs78538467	2.8e-06	PRDM2	PRDM2			NMD_transcript_variant	3 enhancer(s) 7_Enh,7_Enh,7_Enh
Spatial Reasoning (PLOT_TC)	rs79900130	2.8e-06	PRDM2	PRDM2			NMD_transcript_variant
Spatial Reasoning (PLOT_TC)	rs79900130	2.8e-06	PRDM2	PRDM2
Spatial Reasoning (PLOT_TC)	rs1454405	2.8e-06		AC010967.2
Spatial Reasoning (PLOT_TC)	rs114782786	3.3e-06	PRDM2	PRDM2				2 enhancer(s) 7_Enh,7_Enh
Spatial Reasoning (PLOT_TC)	rs114782786	3.3e-06	PRDM2	PRDM2			NMD_transcript_variant	2 enhancer(s) 7_Enh,7_Enh
Spatial Reasoning (PLOT_TC)	rs10173479	3.3e-06		AC010967.2
Spatial Reasoning (PLOT_TC)	rs10927913	3.4e-06	PDPN	AL359771.1
Spatial Reasoning (PLOT_TC)	rs114100510	3.4e-06	PRDM2	PRDM2				4 enhancer(s) 7_Enh,7_Enh,7_Enh,7_Enh
Spatial Reasoning (PLOT_TC)	rs114100510	3.4e-06	PRDM2	PRDM2			NMD_transcript_variant	4 enhancer(s) 7_Enh,7_Enh,7_Enh,7_Enh
Spatial Reasoning (PLOT_TC)	rs115824810	3.4e-06	PRDM2	PRDM2				2 enhancer(s) 7_Enh,7_Enh	2 promoter(s) 2_TssAFlnk,2_TssAFlnk
Spatial Reasoning (PLOT_TC)	rs115824810	3.4e-06	PRDM2	PRDM2			NMD_transcript_variant	2 enhancer(s) 7_Enh,7_Enh	2 promoter(s) 2_TssAFlnk,2_TssAFlnk
Spatial Reasoning (PLOT_TC)	rs187588348	3.4e-06	PRDM2	PRDM2			NMD_transcript_variant	2 enhancer(s) 7_Enh,7_Enh
Spatial Reasoning (PLOT_TC)	rs187588348	3.4e-06	PRDM2	PRDM2				2 enhancer(s) 7_Enh,7_Enh
Spatial Reasoning (PLOT_TC)	rs58446135	3.4e-06		AC010967.2
Spatial Reasoning (PLOT_TC)	rs114155321	3.5e-06	PRDM2	PRDM2
Spatial Reasoning (PLOT_TC)	rs114228377	3.5e-06	PRDM2	PRDM2
Spatial Reasoning (PLOT_TC)	rs114497926	3.5e-06	PRDM2	PRDM2
Spatial Reasoning (PLOT_TC)	rs114514035	3.5e-06	PRDM2	PRDM2					4 promoter(s) 1_TssA,2_TssAFlnk,2_TssAFlnk,2_TssAFlnk
Spatial Reasoning (PLOT_TC)	rs114514035	3.5e-06	PRDM2	PRDM2			NMD_transcript_variant		4 promoter(s) 1_TssA,2_TssAFlnk,2_TssAFlnk,2_TssAFlnk
Spatial Reasoning (PLOT_TC)	rs115494198	3.5e-06	PRDM2	PRDM2
Spatial Reasoning (PLOT_TC)	rs115717211	3.5e-06	PRDM2	PRDM2
Spatial Reasoning (PLOT_TC)	rs115723647	3.5e-06	PRDM2	PRDM2
Spatial Reasoning (PLOT_TC)	rs115723647	3.5e-06	PRDM2	PRDM2			NMD_transcript_variant
Spatial Reasoning (PLOT_TC)	rs116572816	3.5e-06	PRDM2	PRDM2			NMD_transcript_variant
Spatial Reasoning (PLOT_TC)	rs116572816	3.5e-06	PRDM2	PRDM2
Spatial Reasoning (PLOT_TC)	rs141008778	3.5e-06	PRDM2	PRDM2
Spatial Reasoning (PLOT_TC)	rs181956703	3.5e-06	PRDM2	PRDM2
Spatial Reasoning (PLOT_TC)	rs12076662	3.5e-06	PRDM2	CTA-520D8.2
Spatial Reasoning (PLOT_TC)	rs10209194	3.6e-06		AC010967.2
Spatial Reasoning (PLOT_TC)	rs35737154	3.6e-06		RP11-115J16.2
Spatial Reasoning (PLOT_TC)	rs2121301	3.7e-06		AC010967.2
Spatial Reasoning (PLOT_TC)	rs138394326	3.8e-06	PRDM2	CTA-520D8.2
Spatial Reasoning (PLOT_TC)	rs141590326	3.8e-06	PRDM2	CTA-520D8.2
Spatial Reasoning (PLOT_TC)	rs142386605	3.8e-06	PRDM2	CTA-520D8.2
Spatial Reasoning (PLOT_TC)	rs143118004	3.8e-06	PRDM2	CTA-520D8.2
Spatial Reasoning (PLOT_TC)	rs77005299	3.8e-06	PRDM2	CTA-520D8.2
Spatial Reasoning (PLOT_TC)	rs112459033	3.8e-06	PRDM2	SCARNA11
Spatial Reasoning (PLOT_TC)	rs115179140	3.8e-06	PRDM2	SCARNA11
Spatial Reasoning (PLOT_TC)	rs139056977	3.8e-06	PDPN	AL359771.1
Spatial Reasoning (PLOT_TC)	rs192871832	3.8e-06	PDPN	AL359771.1
Spatial Reasoning (PLOT_TC)	rs114103649	4e-06	PRDM2	PRDM2				3 enhancer(s) 7_Enh,7_Enh,7_Enh
Spatial Reasoning (PLOT_TC)	rs114937447	4e-06	PRDM2	PRDM2
Spatial Reasoning (PLOT_TC)	rs116636384	4e-06	PRDM2	PRDM2				3 enhancer(s) 7_Enh,6_EnhG,6_EnhG
Spatial Reasoning (PLOT_TC)	rs116636384	4e-06	PRDM2	PRDM2			NMD_transcript_variant	3 enhancer(s) 7_Enh,6_EnhG,6_EnhG
Spatial Reasoning (PLOT_TC)	rs716414	4.3e-06		AC010967.2
Spatial Reasoning (PLOT_TC)	rs12373748	4.4e-06		AC010967.2
Spatial Reasoning (PLOT_TC)	rs7009845	4.7e-06		RP11-115J16.2
Spatial Reasoning (PLOT_TC)	rs13006898	4.8e-06		AC010967.2
Spatial Reasoning (PLOT_TC)	rs184828566	5e-06	PRDM2	CTA-520D8.2
Spatial Reasoning (PLOT_TC)	rs150413585	5.1e-06	PRDM2	SCARNA11
Spatial Reasoning (PLOT_TC)	rs6719459	5.1e-06		AC010967.2
Spatial Reasoning (PLOT_TC)	rs10177814	5.2e-06		AC010967.2
Spatial Reasoning (PLOT_TC)	rs114006744	5.2e-06	PRDM2	SCARNA11
Spatial Reasoning (PLOT_TC)	rs114858490	5.2e-06	PRDM2	SCARNA11
Spatial Reasoning (PLOT_TC)	rs115061187	5.2e-06	PRDM2	SCARNA11
Spatial Reasoning (PLOT_TC)	rs115326724	5.2e-06	PRDM2	SCARNA11
Spatial Reasoning (PLOT_TC)	rs115395001	5.2e-06	PRDM2	SCARNA11
Spatial Reasoning (PLOT_TC)	rs115495351	5.2e-06	PRDM2	SCARNA11
Spatial Reasoning (PLOT_TC)	rs116062697	5.2e-06	PRDM2	SCARNA11
Spatial Reasoning (PLOT_TC)	rs116357395	5.2e-06	PRDM2	SCARNA11
Spatial Reasoning (PLOT_TC)	rs116376107	5.2e-06	PRDM2	SCARNA11
Spatial Reasoning (PLOT_TC)	rs116760457	5.2e-06	PRDM2	SCARNA11
Spatial Reasoning (PLOT_TC)	rs117406744	5.2e-06	PRDM2	SCARNA11
Spatial Reasoning (PLOT_TC)	rs143728452	5.2e-06	PRDM2	SCARNA11
Spatial Reasoning (PLOT_TC)	rs146785125	5.2e-06	PRDM2	SCARNA11
Spatial Reasoning (PLOT_TC)	rs4081324	5.2e-06	PRDM2	SCARNA11
Spatial Reasoning (PLOT_TC)	rs75012279	5.2e-06	PRDM2	SCARNA11
Spatial Reasoning (PLOT_TC)	rs78178714	5.2e-06	PRDM2	SCARNA11
Spatial Reasoning (PLOT_TC)	rs79096732	5.2e-06	PRDM2	PRDM2
Spatial Reasoning (PLOT_TC)	rs79261491	5.2e-06	PRDM2	SCARNA11
Spatial Reasoning (PLOT_TC)	rs80009382	5.2e-06	PRDM2	SCARNA11
Spatial Reasoning (PLOT_TC)	rs78095306	5.3e-06	PRDM2	PRDM2
Spatial Reasoning (PLOT_TC)	rs790675	5.5e-06	SPPL3	RP11-173P15.7
Spatial Reasoning (PLOT_TC)	rs790675	5.5e-06	ACADS	RP11-173P15.7
Spatial Reasoning (PLOT_TC)	rs116406995	5.5e-06	PRDM2	CTA-520D8.2
Spatial Reasoning (PLOT_TC)	rs13259937	5.6e-06		RP11-115J16.2
Spatial Reasoning (PLOT_TC)	rs145026374	5.6e-06	PRDM2	CTA-520D8.2
Spatial Reasoning (PLOT_TC)	rs74984039	5.7e-06	PDPN	AL359771.1
Spatial Reasoning (PLOT_TC)	rs11125470	6.1e-06
Spatial Reasoning (PLOT_TC)	rs79054472	6.7e-06	PRDM2	CTA-520D8.2
Spatial Reasoning (PLOT_TC)	rs111277821	7.1e-06	PRDM2	CTA-520D8.2
Spatial Reasoning (PLOT_TC)	rs111559874	7.1e-06	PRDM2	CTA-520D8.2
Spatial Reasoning (PLOT_TC)	rs112170681	7.1e-06	PRDM2	CTA-520D8.2
Spatial Reasoning (PLOT_TC)	rs112213639	7.1e-06	PRDM2	SCARNA11
Spatial Reasoning (PLOT_TC)	rs112331292	7.1e-06	PRDM2	CTA-520D8.2
Spatial Reasoning (PLOT_TC)	rs112618706	7.1e-06	PRDM2	SCARNA11
Spatial Reasoning (PLOT_TC)	rs112856063	7.1e-06	PRDM2	SCARNA11
Spatial Reasoning (PLOT_TC)	rs113266271	7.1e-06	PRDM2	SCARNA11
Spatial Reasoning (PLOT_TC)	rs115968025	7.1e-06	PRDM2	SCARNA11
Spatial Reasoning (PLOT_TC)	rs139736364	7.1e-06	PRDM2	SCARNA11
Spatial Reasoning (PLOT_TC)	rs142167205	7.1e-06	PRDM2	SCARNA11
Spatial Reasoning (PLOT_TC)	rs147434972	7.1e-06	PRDM2	SCARNA11
Spatial Reasoning (PLOT_TC)	rs74569552	7.1e-06	PRDM2	CTA-520D8.2
Spatial Reasoning (PLOT_TC)	rs75283449	7.1e-06	PRDM2	SCARNA11
Spatial Reasoning (PLOT_TC)	rs75346192	7.1e-06	PRDM2	CTA-520D8.2
Spatial Reasoning (PLOT_TC)	rs76069246	7.1e-06	PRDM2	CTA-520D8.2
Spatial Reasoning (PLOT_TC)	rs76112447	7.1e-06	PRDM2	SCARNA11
Spatial Reasoning (PLOT_TC)	rs76470348	7.1e-06	PRDM2	SCARNA11
Spatial Reasoning (PLOT_TC)	rs76862812	7.1e-06	PRDM2	SCARNA11
Spatial Reasoning (PLOT_TC)	rs78823979	7.1e-06	PRDM2	CTA-520D8.2
Spatial Reasoning (PLOT_TC)	rs78991687	7.1e-06	PRDM2	SCARNA11
Spatial Reasoning (PLOT_TC)	rs79514290	7.1e-06	PRDM2	SCARNA11
Spatial Reasoning (PLOT_TC)	rs79825134	7.1e-06	PRDM2	SCARNA11
Spatial Reasoning (PLOT_TC)	rs113346922	7.2e-06	PRDM2	SCARNA11
Spatial Reasoning (PLOT_TC)	rs2815132	7.3e-06	EEF1E1-BLOC1S5					2 enhancer(s) 7_Enh,7_Enh
Spatial Reasoning (PLOT_TC)	rs2815132	7.3e-06	EEF1E1-BLOC1S5				NMD_transcript_variant	2 enhancer(s) 7_Enh,7_Enh
Spatial Reasoning (PLOT_TC)	rs115905418	7.5e-06	PRDM2	SCARNA11
Spatial Reasoning (PLOT_TC)	rs116573139	7.5e-06	PRDM2	SCARNA11
Spatial Reasoning (PLOT_TC)	rs34070637	7.7e-06		RP11-115J16.2
Spatial Reasoning (PLOT_TC)	rs149049086	7.8e-06	PRDM2	PRDM2
Spatial Reasoning (PLOT_TC)	rs35589912	7.8e-06		RP11-115J16.2
Spatial Reasoning (PLOT_TC)	rs10184553	7.8e-06		AC010967.2
Spatial Reasoning (PLOT_TC)	rs1075204	8.1e-06
Spatial Reasoning (PLOT_TC)	rs1818369	8.4e-06
Spatial Reasoning (PLOT_TC)	rs10496581	8.6e-06
Spatial Reasoning (PLOT_TC)	rs9544666	8.7e-06	NBEA	NBEA
Spatial Reasoning (PLOT_TC)	rs197133	9e-06	BLOC1S5-TXNDC5
Spatial Reasoning (PLOT_TC)	rs197133	9e-06	BLOC1S5-TXNDC5				NMD_transcript_variant
Spatial Reasoning (PLOT_TC)	rs11125467	9.1e-06		AC010967.2
Spatial Reasoning (PLOT_TC)	rs1160297	9.2e-06
Spatial Reasoning (PLOT_TC)	rs1446432	9.2e-06		AC010967.2
Spatial Reasoning (PLOT_TC)	rs2357013	9.4e-06
Spatial Reasoning (PLOT_TC)	rs77653504	9.4e-06		RP11-115J16.2
Spatial Reasoning (PLOT_TC)	rs148755658	9.4e-06		RP11-115J16.2
Spatial Reasoning (PLOT_TC)	rs67985496	9.7e-06		RP11-115J16.1:RP11-115J16.2
Spatial Reasoning (PLOT_TC)	rs10181128	9.7e-06		AC010967.2
Spatial Reasoning (PLOT_TC)	rs13426096	9.8e-06		AC010967.2
Working Memory (LNB_TP2)	rs565936	6.6e-07	FAT3	FAT3
Working Memory (LNB_TP2)	rs515297	6.6e-07	FAT3	FAT3
Working Memory (LNB_TP2)	rs1792356	7.3e-07	FAT3	FAT3
Working Memory (LNB_TP2)	rs487671	9.1e-07	FAT3	FAT3
Working Memory (LNB_TP2)	rs2093484	9.3e-07	ZFAND5	RP11-63P12.6
Working Memory (LNB_TP2)	rs487621	1.1e-06	FAT3	FAT3
Working Memory (LNB_TP2)	rs113031891	1.1e-06	FAT3	FAT3
Working Memory (LNB_TP2)	rs4900537	1.3e-06	TECPR2	TECPR2	ANKRD9
Working Memory (LNB_TP2)	rs507429	1.4e-06	FAT3	FAT3
Working Memory (LNB_TP2)	rs574894	1.4e-06	FAT3	FAT3
Working Memory (LNB_TP2)	rs482276	1.5e-06	FAT3	FAT3
Working Memory (LNB_TP2)	rs572449	1.7e-06	FAT3	FAT3
Working Memory (LNB_TP2)	rs577632	1.8e-06	FAT3	FAT3
Working Memory (LNB_TP2)	rs472902	1.8e-06	FAT3	FAT3
Working Memory (LNB_TP2)	rs546062	1.8e-06	FAT3	FAT3
Working Memory (LNB_TP2)	rs1792341	1.8e-06	FAT3	FAT3
Working Memory (LNB_TP2)	rs567287	1.8e-06	FAT3	FAT3
Working Memory (LNB_TP2)	rs505423	1.8e-06	FAT3	FAT3
Working Memory (LNB_TP2)	rs1674079	1.8e-06	FAT3	FAT3
Working Memory (LNB_TP2)	rs517234	1.8e-06	FAT3	FAT3
Working Memory (LNB_TP2)	rs526330	1.8e-06	FAT3	FAT3
Working Memory (LNB_TP2)	rs564722	1.8e-06	FAT3	FAT3
Working Memory (LNB_TP2)	rs10830943	1.8e-06	FAT3	FAT3:RP11-203F8.1
Working Memory (LNB_TP2)	rs2450944	1.8e-06	FAT3	FAT3:RP11-203F8.1
Working Memory (LNB_TP2)	rs2511128	1.8e-06	FAT3	FAT3:RP11-203F8.1
Working Memory (LNB_TP2)	rs1791549	1.9e-06	FAT3	FAT3
Working Memory (LNB_TP2)	rs1792362	1.9e-06	FAT3	FAT3
Working Memory (LNB_TP2)	rs572103	1.9e-06	FAT3	FAT3
Working Memory (LNB_TP2)	rs494316	2e-06	FAT3	FAT3
Working Memory (LNB_TP2)	rs513830	2.1e-06	FAT3	FAT3
Working Memory (LNB_TP2)	rs493594	2.1e-06	FAT3	FAT3
Working Memory (LNB_TP2)	rs554345	2.1e-06	FAT3	FAT3
Working Memory (LNB_TP2)	rs555498	2.1e-06	FAT3	FAT3
Working Memory (LNB_TP2)	rs1792365	2.1e-06	FAT3	FAT3
Working Memory (LNB_TP2)	rs1791553	2.1e-06	FAT3	FAT3
Working Memory (LNB_TP2)	rs579564	2.2e-06	FAT3	FAT3
Working Memory (LNB_TP2)	rs120100	2.2e-06	FAT3	FAT3
Working Memory (LNB_TP2)	rs1791545	2.2e-06	FAT3	FAT3
Working Memory (LNB_TP2)	rs477999	2.2e-06	FAT3	FAT3
Working Memory (LNB_TP2)	rs488914	2.2e-06	FAT3	FAT3
Working Memory (LNB_TP2)	rs492677	2.2e-06	FAT3	FAT3
Working Memory (LNB_TP2)	rs505059	2.2e-06	FAT3	FAT3
Working Memory (LNB_TP2)	rs512978	2.2e-06	FAT3	FAT3
Working Memory (LNB_TP2)	rs519739	2.2e-06	FAT3	FAT3
Working Memory (LNB_TP2)	rs526181	2.2e-06	FAT3	FAT3
Working Memory (LNB_TP2)	rs530736	2.2e-06	FAT3	FAT3
Working Memory (LNB_TP2)	rs572521	2.2e-06	FAT3	FAT3
Working Memory (LNB_TP2)	rs1792371	2.2e-06	FAT3	FAT3
Working Memory (LNB_TP2)	rs949363	2.2e-06	FAT3	FAT3
Working Memory (LNB_TP2)	rs518735	2.3e-06	FAT3	FAT3
Working Memory (LNB_TP2)	rs561816	2.4e-06	FAT3	FAT3
Working Memory (LNB_TP2)	rs486336	2.4e-06	FAT3	FAT3
Working Memory (LNB_TP2)	rs555558	2.5e-06	FAT3	FAT3
Working Memory (LNB_TP2)	rs564728	2.5e-06	FAT3	FAT3
Working Memory (LNB_TP2)	rs506997	2.5e-06	FAT3	FAT3
Working Memory (LNB_TP2)	rs541556	2.5e-06	FAT3	FAT3
Working Memory (LNB_TP2)	rs545907	2.5e-06	FAT3	FAT3
Working Memory (LNB_TP2)	rs7480079	2.5e-06	FAT3	FAT3
Working Memory (LNB_TP2)	rs11020026	2.5e-06	FAT3	FAT3
Working Memory (LNB_TP2)	rs472686	2.5e-06	FAT3	FAT3
Working Memory (LNB_TP2)	rs480775	2.5e-06	FAT3	FAT3
Working Memory (LNB_TP2)	rs486365	2.5e-06	FAT3	FAT3
Working Memory (LNB_TP2)	rs487663	2.5e-06	FAT3	FAT3
Working Memory (LNB_TP2)	rs505180	2.5e-06	FAT3	FAT3
Working Memory (LNB_TP2)	rs506835	2.5e-06	FAT3	FAT3
Working Memory (LNB_TP2)	rs507706	2.5e-06	FAT3	FAT3
Working Memory (LNB_TP2)	rs513064	2.5e-06	FAT3	FAT3
Working Memory (LNB_TP2)	rs515494	2.5e-06	FAT3	FAT3
Working Memory (LNB_TP2)	rs520121	2.5e-06	FAT3	FAT3
Working Memory (LNB_TP2)	rs522479	2.5e-06	FAT3	FAT3
Working Memory (LNB_TP2)	rs536911	2.5e-06	FAT3	FAT3
Working Memory (LNB_TP2)	rs536967	2.5e-06	FAT3	FAT3
Working Memory (LNB_TP2)	rs538547	2.5e-06	FAT3	FAT3
Working Memory (LNB_TP2)	rs539033	2.5e-06	FAT3	FAT3
Working Memory (LNB_TP2)	rs544076	2.5e-06	FAT3	FAT3
Working Memory (LNB_TP2)	rs547535	2.5e-06	FAT3	FAT3
Working Memory (LNB_TP2)	rs552906	2.5e-06	FAT3	FAT3
Working Memory (LNB_TP2)	rs554735	2.5e-06	FAT3	FAT3
Working Memory (LNB_TP2)	rs555129	2.5e-06	FAT3	FAT3
Working Memory (LNB_TP2)	rs564401	2.5e-06	FAT3	FAT3
Working Memory (LNB_TP2)	rs579686	2.5e-06	FAT3	FAT3
Working Memory (LNB_TP2)	rs581134	2.5e-06	FAT3	FAT3
Working Memory (LNB_TP2)	rs581200	2.5e-06	FAT3	FAT3
Working Memory (LNB_TP2)	rs474727	2.5e-06	FAT3	FAT3
Working Memory (LNB_TP2)	rs1791567	2.6e-06	FAT3	FAT3
Working Memory (LNB_TP2)	rs507032	2.6e-06	FAT3	FAT3
Working Memory (LNB_TP2)	rs2511284	2.8e-06	FAT3	FAT3
Working Memory (LNB_TP2)	rs569591	2.8e-06	FAT3	FAT3
Working Memory (LNB_TP2)	rs17519183	3.1e-06	DNAH14	DNAH14
Working Memory (LNB_TP2)	rs17519183	3.1e-06	DNAH14	DNAH14			NMD_transcript_variant
Working Memory (LNB_TP2)	rs79863802	3.1e-06	DNAH14	DNAH14
Working Memory (LNB_TP2)	rs1075414	3.1e-06	ZFAND5	RP11-63P12.6
Working Memory (LNB_TP2)	rs2676165	3.3e-06	FAT3	FAT3
Working Memory (LNB_TP2)	rs542480	3.3e-06	FAT3	FAT3
Working Memory (LNB_TP2)	rs549286	3.3e-06	FAT3	FAT3
Working Memory (LNB_TP2)	rs566668	3.3e-06	FAT3	FAT3
Working Memory (LNB_TP2)	rs579428	3.3e-06	FAT3	FAT3
Working Memory (LNB_TP2)	rs537606	3.3e-06	FAT3	FAT3
Working Memory (LNB_TP2)	rs2676164	3.4e-06	FAT3	FAT3
Working Memory (LNB_TP2)	rs2511283	3.5e-06	FAT3	FAT3
Working Memory (LNB_TP2)	rs10142890	3.7e-06	TECPR2	TECPR2
Working Memory (LNB_TP2)	rs539182	3.8e-06	FAT3	FAT3
Working Memory (LNB_TP2)	rs499658	3.9e-06	FAT3	FAT3
Working Memory (LNB_TP2)	rs75877374	3.9e-06	CACNA2D3	CACNA2D3
Working Memory (LNB_TP2)	rs75877374	3.9e-06	CACNA2D3	CACNA2D3			NMD_transcript_variant
Working Memory (LNB_TP2)	rs144613847	4.1e-06	CACNA2D3	CACNA2D3
Working Memory (LNB_TP2)	rs144613847	4.1e-06	CACNA2D3	CACNA2D3			NMD_transcript_variant
Working Memory (LNB_TP2)	rs1792366	4.1e-06	FAT3	FAT3
Working Memory (LNB_TP2)	rs519175	4.2e-06	FAT3	FAT3
Working Memory (LNB_TP2)	rs512182	4.3e-06	FAT3	FAT3
Working Memory (LNB_TP2)	rs1791573	4.4e-06	FAT3	FAT3
Working Memory (LNB_TP2)	rs35157273	4.4e-06	SNAP91	SNAP91
Working Memory (LNB_TP2)	rs35157273	4.4e-06	SNAP91	SNAP91			NMD_transcript_variant
Working Memory (LNB_TP2)	rs35865845	4.4e-06	SNAP91	SNAP91			NMD_transcript_variant
Working Memory (LNB_TP2)	rs35865845	4.4e-06	SNAP91	SNAP91
Working Memory (LNB_TP2)	rs56982000	4.4e-06	SNAP91	SNAP91
Working Memory (LNB_TP2)	rs56982000	4.4e-06	SNAP91	SNAP91			NMD_transcript_variant
Working Memory (LNB_TP2)	rs473596	4.5e-06	FAT3	FAT3
Working Memory (LNB_TP2)	rs3798870	4.8e-06	SNAP91	SNAP91
Working Memory (LNB_TP2)	rs3798870	4.8e-06	SNAP91	SNAP91			NMD_transcript_variant
Working Memory (LNB_TP2)	rs12194062	5e-06	THEMIS
Working Memory (LNB_TP2)	rs71568885	5.3e-06	SNAP91	SNAP91
Working Memory (LNB_TP2)	rs71568885	5.3e-06	SNAP91	SNAP91			NMD_transcript_variant
Working Memory (LNB_TP2)	rs531696	5.3e-06	FAT3	FAT3
Working Memory (LNB_TP2)	rs79073133	5.8e-06	SNAP91	SNAP91			NMD_transcript_variant
Working Memory (LNB_TP2)	rs79073133	5.8e-06	SNAP91	SNAP91
Working Memory (LNB_TP2)	rs565207	6e-06	FAT3	FAT3
Working Memory (LNB_TP2)	rs151175127	6.3e-06	CCN6
Working Memory (LNB_TP2)	rs77673256	6.5e-06	DNAH14	DNAH14
Working Memory (LNB_TP2)	rs62209210	6.6e-06	NCAM2
Working Memory (LNB_TP2)	rs522732	6.7e-06	FAT3	FAT3				1 enhancer(s) 7_Enh
Working Memory (LNB_TP2)	rs141860126	6.7e-06	NCAM2
Working Memory (LNB_TP2)	rs62209187	6.7e-06	NCAM2					1 enhancer(s) 7_Enh
Working Memory (LNB_TP2)	rs62209188	6.7e-06	NCAM2
Working Memory (LNB_TP2)	rs62209189	6.7e-06	NCAM2
Working Memory (LNB_TP2)	rs62209191	6.7e-06	NCAM2
Working Memory (LNB_TP2)	rs74641391	6.7e-06	NCAM2					1 enhancer(s) 7_Enh
Working Memory (LNB_TP2)	rs1987765	6.8e-06	NCAM2
Working Memory (LNB_TP2)	rs62209211	6.8e-06	NCAM2					1 enhancer(s) 7_Enh
Working Memory (LNB_TP2)	rs62209212	6.8e-06	NCAM2
Working Memory (LNB_TP2)	rs62209213	6.8e-06	NCAM2
Working Memory (LNB_TP2)	rs62209214	6.8e-06	NCAM2
Working Memory (LNB_TP2)	rs1792338	7.1e-06	FAT3	FAT3
Working Memory (LNB_TP2)	rs535888	7.2e-06	FAT3	FAT3
Working Memory (LNB_TP2)	rs543160	7.3e-06	FAT3	FAT3
Working Memory (LNB_TP2)	rs71401317	7.3e-06
Working Memory (LNB_TP2)	rs3798866	7.7e-06	SNAP91	SNAP91			NMD_transcript_variant
Working Memory (LNB_TP2)	rs3798866	7.7e-06	SNAP91	SNAP91
Working Memory (LNB_TP2)	rs573983	7.8e-06	FAT3	FAT3
Working Memory (LNB_TP2)	rs2459484	7.8e-06	FAT3	FAT3
Working Memory (LNB_TP2)	rs270052	8e-06	THEMIS
Working Memory (LNB_TP2)	rs568578	8.2e-06	FAT3	FAT3
Working Memory (LNB_TP2)	rs480804	8.3e-06	FAT3	FAT3
Working Memory (LNB_TP2)	rs13303208	8.4e-06	KMT5A				NMD_transcript_variant
Working Memory (LNB_TP2)	rs13303208	8.4e-06	PITPNM2				NMD_transcript_variant
Working Memory (LNB_TP2)	rs13303208	8.4e-06	KMT5A
Working Memory (LNB_TP2)	rs13303208	8.4e-06	PITPNM2
Working Memory (LNB_TP2)	rs510637	8.7e-06	FAT3	FAT3
Working Memory (LNB_TP2)	rs13210475	8.8e-06	SNAP91	SNAP91			NMD_transcript_variant
Working Memory (LNB_TP2)	rs13210475	8.8e-06	SNAP91	SNAP91
Working Memory (LNB_TP2)	rs3798865	8.8e-06	SNAP91	SNAP91
Working Memory (LNB_TP2)	rs3798865	8.8e-06	SNAP91	SNAP91			NMD_transcript_variant
Working Memory (LNB_TP2)	rs1791557	8.9e-06	FAT3	FAT3
Working Memory (LNB_TP2)	rs565103	9.4e-06	FAT3	FAT3
Working Memory (LNB_TP2)	rs528236	9.6e-06	FAT3	FAT3
Working Memory (LNB_TP2)	rs504490	9.6e-06	FAT3	FAT3
Working Memory (LNB_TP2)	rs673627	9.9e-06	PTPRM
Working Memory (LNB_TP2)	rs13215382	1e-05	SNAP91	SNAP91			NMD_transcript_variant
Working Memory (LNB_TP2)	rs13215382	1e-05	SNAP91	SNAP91
Attention (PCP_T_TP)	rs11992719	5.1e-08	CLN8	CTD-2336O2.2
Attention (PCP_T_TP)	rs1792551	9.3e-07	INSC	INSC
Attention (PCP_T_TP)	rs62118233	1.3e-06		NPM1P48
Attention (PCP_T_TP)	rs62118182	1.5e-06		NPM1P48
Attention (PCP_T_TP)	rs73019385	2e-06	SRGAP3	SRGAP3				3 enhancer(s) 7_Enh,7_Enh,7_Enh	1 promoter(s) 2_TssAFlnk
Attention (PCP_T_TP)	rs17555205	2.1e-06		NPM1P48
Attention (PCP_T_TP)	rs62118227	2.2e-06		NPM1P48
Attention (PCP_T_TP)	rs1714334	2.8e-06	INSC	INSC
Attention (PCP_T_TP)	rs62118224	3.2e-06		NPM1P48
Attention (PCP_T_TP)	rs1869398	3.2e-06		NPM1P48
Attention (PCP_T_TP)	rs1792549	3.3e-06	INSC	INSC
Attention (PCP_T_TP)	rs62118226	3.5e-06		NPM1P48
Attention (PCP_T_TP)	rs62118228	3.5e-06		NPM1P48
Attention (PCP_T_TP)	rs62118232	3.5e-06		NPM1P48
Attention (PCP_T_TP)	rs73019392	4.9e-06	SRGAP3	SRGAP3
Attention (PCP_T_TP)	rs10197697	5e-06		AC092786.1
Attention (PCP_T_TP)	rs58844225	5.1e-06		NPM1P48
Attention (PCP_T_TP)	rs62118183	5.2e-06		NPM1P48
Attention (PCP_T_TP)	rs61733531	5.5e-06
Attention (PCP_T_TP)	rs1155496	5.7e-06
Attention (PCP_T_TP)	rs67316029	7.1e-06
Attention (PCP_T_TP)	rs71475868	7.1e-06
Attention (PCP_T_TP)	rs4954638	7.8e-06		AC092786.1
Attention (PCP_T_TP)	rs147343315	9.9e-06		NPM1P48
Emotion Identification (PEIT_CR)	rs73118294	7.1e-08	TOX2	TOX2
Emotion Identification (PEIT_CR)	rs67340628	8e-08	TOX2	TOX2
Emotion Identification (PEIT_CR)	rs73118278	9e-08	TOX2	TOX2
Emotion Identification (PEIT_CR)	rs73118275	2.1e-07	TOX2	TOX2
Emotion Identification (PEIT_CR)	rs4341378	4.9e-07	S1PR1	snoU13
Emotion Identification (PEIT_CR)	rs11604143	1.2e-06	API5	HNRNPKP3
Emotion Identification (PEIT_CR)	rs17558788	1.6e-06		RP11-40G16.1
Emotion Identification (PEIT_CR)	rs6031258	1.8e-06	TOX2	TOX2
Emotion Identification (PEIT_CR)	rs117201864	2.1e-06	PCDH15	GAPDHP21
Emotion Identification (PEIT_CR)	rs80274261	2.4e-06	API5	HNRNPKP3
Emotion Identification (PEIT_CR)	rs77407971	2.4e-06	API5	HNRNPKP3
Emotion Identification (PEIT_CR)	rs76369678	3.1e-06	TOX2	TOX2				2 enhancer(s) 7_Enh,7_Enh
Emotion Identification (PEIT_CR)	rs73118269	3.7e-06	TOX2	TOX2
Emotion Identification (PEIT_CR)	rs117340831	5.2e-06	ANG
Emotion Identification (PEIT_CR)	rs116963282	5.6e-06	TSBP1
Emotion Identification (PEIT_CR)	rs12283140	5.9e-06		HNRNPKP3
Emotion Identification (PEIT_CR)	rs114033592	7.1e-06	TSBP1
Emotion Identification (PEIT_CR)	rs10460074	7.5e-06	EPG5
Emotion Identification (PEIT_CR)	rs10460074	7.5e-06	EPG5				NMD_transcript_variant
Emotion Identification (PEIT_CR)	rs12091348	8.3e-06	NUP210L
Emotion Identification (PEIT_CR)	rs75225184	9.1e-06	CLEC16A
Emotion Identification (PEIT_CR)	rs11663670	9.4e-06	EPG5
Emotion Identification (PEIT_CR)	rs11663670	9.4e-06	EPG5				NMD_transcript_variant
Emotion Identification (PEIT_CR)	rs858033	9.5e-06	KCNJ6
Emotion Identification (PEIT_CR)	rs111251548	9.5e-06	CLEC16A
Emotion Identification (PEIT_CR)	rs75060925	9.6e-06	CLEC16A
Face Memory (PFTM)	rs6926533	5.4e-07		RBMXP1
Face Memory (PFTM)	rs148111284	6.9e-07	PCP4	PCP4
Face Memory (PFTM)	rs12577176	1.2e-06		snoU13
Face Memory (PFTM)	rs12576431	1.2e-06		snoU13
Face Memory (PFTM)	rs12576376	1.3e-06		snoU13
Face Memory (PFTM)	rs71478237	1.3e-06		snoU13
Face Memory (PFTM)	rs113416859	1.5e-06		RP5-1051D14.1
Face Memory (PFTM)	rs36088800	2e-06		snoU13
Face Memory (PFTM)	rs1569330	3.4e-06	PCP4	PCP4
Face Memory (PFTM)	rs12792619	3.7e-06		snoU13
Face Memory (PFTM)	rs28439423	4.9e-06	SCUBE1	SCUBE1:Z82214.2
Face Memory (PFTM)	rs12574216	4.9e-06		snoU13
Face Memory (PFTM)	rs59635317	6.8e-06	ECE1
Face Memory (PFTM)	rs11819995	8.1e-06	ETS1						3 promoter(s) 1_TssA,2_TssAFlnk,1_TssA
Face Memory (PFTM)	rs2510872	8.3e-06
Face Memory (PFTM)	rs57687223	8.9e-06	ADAMTS14
Word Memory (PWMT)	rs2603588	4.3e-06	KCNC4	KCNC4
Word Memory (PWMT)	rs113479946	4.5e-06	CPSF6	RP11-1143G9.2
Word Memory (PWMT)	rs11942587	4.6e-06	FSTL5	FSTL5:RP11-497K21.1
Word Memory (PWMT)	rs1483558	4.6e-06	FSTL5	FSTL5:RP11-497K21.1
Word Memory (PWMT)	rs60427183	4.6e-06	FSTL5	FSTL5
Word Memory (PWMT)	rs61413951	4.6e-06	FSTL5	FSTL5
Word Memory (PWMT)	rs6855566	4.6e-06	FSTL5	FSTL5
Word Memory (PWMT)	rs72982635	4.9e-06	FSTL5	FSTL5
Word Memory (PWMT)	rs860060	5.2e-06	KCNC4	KCNC4		PsychENCODE:fQTL&cQTL		2 enhancer(s) 7_Enh,7_Enh
Word Memory (PWMT)	rs860060	5.2e-06	KCNC4	KCNC4		PsychENCODE:eQTL&cQTL		2 enhancer(s) 7_Enh,7_Enh
Word Memory (PWMT)	rs888991	5.3e-06	TENM2
Word Memory (PWMT)	rs57609800	5.4e-06	FSTL5	FSTL5
Word Memory (PWMT)	rs705293	5.9e-06	KCNC4	KCNC4
Word Memory (PWMT)	rs1483562	6.1e-06	FSTL5	FSTL5:RP11-497K21.1
Word Memory (PWMT)	rs1861842	6.7e-06
Word Memory (PWMT)	rs10818152	7.1e-06
Word Memory (PWMT)	rs705292	7.4e-06	KCNC4	KCNC4
Word Memory (PWMT)	rs9656819	7.7e-06
Word Memory (PWMT)	rs1861843	7.8e-06
Word Memory (PWMT)	rs1861844	7.8e-06
Word Memory (PWMT)	rs814318	7.8e-06	KCNC4	KCNC4
Word Memory (PWMT)	rs12550632	8.1e-06
Word Memory (PWMT)	rs2893651	8.1e-06
Word Memory (PWMT)	rs34873504	8.1e-06
Word Memory (PWMT)	rs4733848	8.1e-06
Word Memory (PWMT)	rs61512223	8.1e-06
Word Memory (PWMT)	rs76003654	8.1e-06	UGT3A2
Word Memory (PWMT)	rs10787130	8.2e-06
Word Memory (PWMT)	rs4113519	8.8e-06
Word Memory (PWMT)	rs10104128	9.4e-06
Word Memory (PWMT)	rs17793224	9.4e-06
Word Memory (PWMT)	rs1861845	9.4e-06
Word Memory (PWMT)	rs1902785	9.4e-06
Word Memory (PWMT)	rs2392891	9.4e-06
Word Memory (PWMT)	rs2392892	9.4e-06
Word Memory (PWMT)	rs2392893	9.4e-06
Word Memory (PWMT)	rs4123791	9.4e-06
Word Memory (PWMT)	rs4733847	9.4e-06
Word Memory (PWMT)	rs7821424	9.4e-06
Word Memory (PWMT)	rs7824798	9.4e-06
Word Memory (PWMT)	rs7825166	9.4e-06
Word Memory (PWMT)	rs7825258	9.4e-06
Word Memory (PWMT)	rs7825805	9.4e-06
Word Memory (PWMT)	rs6470611	9.4e-06
Object Memory (VOLT)	rs56659368	3.2e-07		AC020703.1
Object Memory (VOLT)	rs56355011	6.8e-07		AC020703.1
Object Memory (VOLT)	rs75447790	2.2e-06	CDH23	CDH23
Object Memory (VOLT)	rs9963492	3e-06		RP11-674P19.2
Object Memory (VOLT)	rs181587116	3.7e-06	PTPN13	PTPN13
Object Memory (VOLT)	rs79889454	4.4e-06	FERMT1	FERMT1
Object Memory (VOLT)	rs116540798	4.8e-06	PTPN13	PTPN13
Object Memory (VOLT)	rs2727426	4.8e-06		RP11-751A18.1
Object Memory (VOLT)	rs9367669	5.6e-06	BMP5
Object Memory (VOLT)	rs12966008	5.7e-06		RP11-674P19.2
Object Memory (VOLT)	rs7656865	5.8e-06	IGFBP7
Object Memory (VOLT)	rs4141796	5.9e-06
Object Memory (VOLT)	rs4243308	6.2e-06	DOK6	DOK6
Object Memory (VOLT)	rs9584552	6.4e-06	MBNL2					2 enhancer(s) 7_Enh,7_Enh
Object Memory (VOLT)	rs9584552	6.4e-06	MBNL2				NMD_transcript_variant	2 enhancer(s) 7_Enh,7_Enh
Object Memory (VOLT)	rs17080851	7.3e-06		DOK6
Object Memory (VOLT)	rs4809688	7.4e-06
Object Memory (VOLT)	rs141909489	7.6e-06	IGFBP7					1 enhancer(s) 7_Enh
Object Memory (VOLT)	rs147758415	7.6e-06	IGFBP7
Object Memory (VOLT)	rs10867740	8.7e-06
Object Memory (VOLT)	rs7260847	9.2e-06
Object Memory (VOLT)	rs9949364	9.2e-06	DOK6	DOK6
Object Memory (VOLT)	rs17080845	9.4e-06		DOK6
Object Memory (VOLT)	rs61853671	9.6e-06	CDH23	CDH23				2 enhancer(s) 7_Enh,7_Enh	2 promoter(s) 2_TssAFlnk,2_TssAFlnk
Object Memory (VOLT)	rs118134443	9.7e-06

## Sheet: Table S7
Supplementary Table 7. Functional annotation for genes associated with neurocognitive variation. Annotated by expression in disease and brain development, and known drug interactions
Phenotype	Genes	Min SNP p	Differentially expressed in disease (PsychENCODE)	Brain cell types (PsychENCODE)	Drug interactions (DGIDB)	Stage of brain development (BrainSpan)	GWAS association (nervous system disorder, N>1000 & p < 5e-5)	Fetal brain cell marker (Nowakowski)	Adult brain cell marker (Darmanis)
Working memory	CACNA2D3	3.94737e-06		BD.DGE_up			nicotine dependence
Working memory	CACNA2D3	3.94737e-06		BD.DGE_up			nicotine dependence
Working memory	CACNA2D3	3.94737e-06		SCZ.DGE_up			nicotine dependence
Working memory	CACNA2D3	3.94737e-06		BD.DGE_up			nicotine dependence
Working memory	CACNA2D3	3.94737e-06		ASD.DGE_down			nicotine dependence
Working memory	CACNA2D3	3.94737e-06		SCZ.DGE_up			nicotine dependence
Working memory	CACNA2D3	3.94737e-06		ASD.DGE_down			nicotine dependence
Working memory	CACNA2D3	3.94737e-06		ASD.DGE_down			nicotine dependence
Working memory	CACNA2D3	3.94737e-06		BD.DGE_up			nicotine dependence
Working memory	CACNA2D3	3.94737e-06		SCZ.DGE_up			nicotine dependence
Working memory	CACNA2D3	3.94737e-06		BD.DGE_up			nicotine dependence
Working memory	CACNA2D3	3.94737e-06		ASD.DGE_down			nicotine dependence
Working memory	CACNA2D3	3.94737e-06		ASD.DGE_down			nicotine dependence
Working memory	CACNA2D3	3.94737e-06		ASD.DGE_down			nicotine dependence
Working memory	CACNA2D3	3.94737e-06		SCZ.DGE_up			nicotine dependence
Working memory	CACNA2D3	3.94737e-06		SCZ.DGE_up			nicotine dependence
Working memory	CACNA2D3	3.94737e-06		BD.DGE_up			nicotine dependence
Working memory	CACNA2D3	3.94737e-06		SCZ.DGE_up			nicotine dependence
Working memory	CCN6	6.28531e-06
Working memory	DNAH14	3.1122e-06						Glyc;oRG
Working memory	FAT3	6.55092e-07						EN-PFC;EN-V1;oRG
Working memory	KMT5A	8.36773e-06		BD.DGE_down
Working memory	KMT5A	8.36773e-06		SCZ.DGE_down
Working memory	NCAM2	6.59611e-06						MGE-RG;OPC;oRG;tRG;vRG
Working memory	PITPNM2	8.36773e-06				Neuron_development:Synapse_development	multiple sclerosis
Working memory	PTPRM	9.93011e-06						Endothelial;oRG;RG-div;tRG;vRG
Working memory	SNAP91	4.41488e-06					schizophrenia	EN-PFC;EN-V1
Working memory	SNAP91	4.41488e-06					autism spectrum disorder	EN-PFC;EN-V1
Working memory	TECPR2	1.31876e-06
Working memory	THEMIS	5.04004e-06			Adult-Ex8		multiple sclerosis
Working memory	ZFAND5	9.30264e-07						Microglia;nIN
Attention	CLN8	5.06236e-08						Endothelial;Microglia
Attention	INSC	9.29209e-07
Attention	SRGAP3	2.00433e-06						IPC-nEN;nEN-early;nEN-late;oRG;vRG
Emotion identification	ANG	5.1821e-06
Emotion identification	API5	1.16702e-06	0.0779	SCZ.DGE_up				Glyc;nIN5
Emotion identification	CLEC16A	9.08955e-06					multiple sclerosis
Emotion identification	EPG5	7.53394e-06						EN-PFC
Emotion identification	KCNJ6	9.54675e-06	0.105	SCZ.DGE_up			alcohol dependence	EN-PFC;EN-V1
Emotion identification	KCNJ6	9.54675e-06	0.105	SCZ.DGE_up			alcohol dependence	EN-PFC;EN-V1
Emotion identification	KCNJ6	9.54675e-06	0.105	SCZ.DGE_up			alcohol dependence	EN-PFC;EN-V1
Emotion identification	NUP210L	8.2986e-06						Endothelial;Glyc
Emotion identification	PCDH15	2.14239e-06		ASD.DGE_up	Adult-OPC		Pituitary Gland Adenoma	OPC
Emotion identification	S1PR1	4.85997e-07					Parkinson's disease	Astrocyte;Endothelial;MGE-RG;oRG;RG-div;tRG;vRG
Emotion identification	S1PR1	4.85997e-07					Parkinson's disease	Astrocyte;Endothelial;MGE-RG;oRG;RG-div;tRG;vRG
Emotion identification	S1PR1	4.85997e-07					Parkinson's disease	Astrocyte;Endothelial;MGE-RG;oRG;RG-div;tRG;vRG
Emotion identification	S1PR1	4.85997e-07					Parkinson's disease	Astrocyte;Endothelial;MGE-RG;oRG;RG-div;tRG;vRG
Emotion identification	S1PR1	4.85997e-07					Parkinson's disease	Astrocyte;Endothelial;MGE-RG;oRG;RG-div;tRG;vRG
Emotion identification	S1PR1	4.85997e-07					Parkinson's disease	Astrocyte;Endothelial;MGE-RG;oRG;RG-div;tRG;vRG
Emotion identification	S1PR1	4.85997e-07					Parkinson's disease	Astrocyte;Endothelial;MGE-RG;oRG;RG-div;tRG;vRG
Emotion identification	S1PR1	4.85997e-07					Parkinson's disease	Astrocyte;Endothelial;MGE-RG;oRG;RG-div;tRG;vRG
Emotion identification	S1PR1	4.85997e-07					Parkinson's disease	Astrocyte;Endothelial;MGE-RG;oRG;RG-div;tRG;vRG
Emotion identification	S1PR1	4.85997e-07					Parkinson's disease	Astrocyte;Endothelial;MGE-RG;oRG;RG-div;tRG;vRG
Emotion identification	S1PR1	4.85997e-07					Parkinson's disease	Astrocyte;Endothelial;MGE-RG;oRG;RG-div;tRG;vRG
Emotion identification	S1PR1	4.85997e-07					Parkinson's disease	Astrocyte;Endothelial;MGE-RG;oRG;RG-div;tRG;vRG
Emotion identification	S1PR1	4.85997e-07					Parkinson's disease	Astrocyte;Endothelial;MGE-RG;oRG;RG-div;tRG;vRG
Emotion identification	S1PR1	4.85997e-07					Parkinson's disease	Astrocyte;Endothelial;MGE-RG;oRG;RG-div;tRG;vRG
Emotion identification	S1PR1	4.85997e-07					Parkinson's disease	Astrocyte;Endothelial;MGE-RG;oRG;RG-div;tRG;vRG
Emotion identification	S1PR1	4.85997e-07					Parkinson's disease	Astrocyte;Endothelial;MGE-RG;oRG;RG-div;tRG;vRG
Emotion identification	S1PR1	4.85997e-07					Parkinson's disease	Astrocyte;Endothelial;MGE-RG;oRG;RG-div;tRG;vRG
Emotion identification	S1PR1	4.85997e-07					Parkinson's disease	Astrocyte;Endothelial;MGE-RG;oRG;RG-div;tRG;vRG
Emotion identification	S1PR1	4.85997e-07					Parkinson's disease	Astrocyte;Endothelial;MGE-RG;oRG;RG-div;tRG;vRG
Emotion identification	S1PR1	4.85997e-07					Parkinson's disease	Astrocyte;Endothelial;MGE-RG;oRG;RG-div;tRG;vRG
Emotion identification	S1PR1	4.85997e-07					Parkinson's disease	Astrocyte;Endothelial;MGE-RG;oRG;RG-div;tRG;vRG
Emotion identification	S1PR1	4.85997e-07					Parkinson's disease	Astrocyte;Endothelial;MGE-RG;oRG;RG-div;tRG;vRG
Emotion identification	S1PR1	4.85997e-07					Parkinson's disease	Astrocyte;Endothelial;MGE-RG;oRG;RG-div;tRG;vRG
Emotion identification	S1PR1	4.85997e-07					Parkinson's disease	Astrocyte;Endothelial;MGE-RG;oRG;RG-div;tRG;vRG
Emotion identification	S1PR1	4.85997e-07					Parkinson's disease	Astrocyte;Endothelial;MGE-RG;oRG;RG-div;tRG;vRG
Emotion identification	S1PR1	4.85997e-07					Parkinson's disease	Astrocyte;Endothelial;MGE-RG;oRG;RG-div;tRG;vRG
Emotion identification	S1PR1	4.85997e-07					Parkinson's disease	Astrocyte;Endothelial;MGE-RG;oRG;RG-div;tRG;vRG
Emotion identification	S1PR1	4.85997e-07					Parkinson's disease	Astrocyte;Endothelial;MGE-RG;oRG;RG-div;tRG;vRG
Emotion identification	TOX2	7.12177e-08
Emotion identification	TSBP1	5.56258e-06					schizophrenia
Emotion identification	TSBP1	5.56258e-06					autism spectrum disorder
Emotion identification	TSBP1	5.56258e-06					multiple sclerosis
Face memory	ADAMTS14	8.92831e-06
Face memory	ECE1	6.83638e-06		SCZ.DGE_up				Endothelial;Mural
Face memory	ECE1	6.83638e-06		SCZ.DGE_up				Endothelial;Mural
Face memory	ECE1	6.83638e-06		SCZ.DGE_up				Endothelial;Mural
Face memory	ECE1	6.83638e-06		SCZ.DGE_up				Endothelial;Mural
Face memory	ECE1	6.83638e-06		SCZ.DGE_up				Endothelial;Mural
Face memory	ECE1	6.83638e-06		SCZ.DGE_up				Endothelial;Mural
Face memory	ETS1	8.08959e-06		SCZ.DGE_down			glaucoma	Endothelial;Mural
Face memory	PCP4	6.85595e-07		ASD.DGE_down				Choroid
Face memory	SCUBE1	4.91155e-06		SCZ.DGE_down				EN-PFC;EN-V1;oRG
Spatial reasoning	ACADS	1.21325e-06		SCZ.DGE_up
Spatial reasoning	ACADS	1.21325e-06		BD.DGE_up
Spatial reasoning	BLOC1S5-TXNDC5	9.0298e-06
Spatial reasoning	CDC45	1.50063e-06						Endothelial;MGE-div;RG-div
Spatial reasoning	EEF1E1-BLOC1S5	7.32447e-06
Spatial reasoning	NBEA	2.59131e-07		ASD.DGE_down				EN-PFC;EN-V1;IN-CTX-MGE;nIN
Spatial reasoning	PDPN	1.82069e-06		SCZ.DGE_up				Choroid;MGE-RG;Microglia;oRG;RG-div;tRG;vRG
Spatial reasoning	PRDM2	1.22077e-06		ASD.DGE_down
Spatial reasoning	SPPL3	1.21325e-06					unipolar depression	IN-CTX-MGE
Nonverbal reasoning	BTBD11	1.0048e-07
Nonverbal reasoning	CDIP1	1.24386e-06		SCZ.DGE_up				oRG
Nonverbal reasoning	CLSTN2	9.81915e-06					age-related hearing impairment	EN-PFC;EN-V1
Nonverbal reasoning	CORO7	3.26562e-06		SCZ.DGE_down			schizophrenia
Nonverbal reasoning	FBLN1	4.63797e-08		SCZ.DGE_up			bipolar disorder	IPC-div;IPC-nEN;MGE-div
Nonverbal reasoning	FNBP1L	6.56962e-06		ASD.DGE_up		Neuron_development:Neuron_migration		EN-PFC;EN-V1;nEN-early;nIN
Nonverbal reasoning	MGRN1	3.26562e-06						MGE-RG;RG-div
Nonverbal reasoning	MREG	6.70382e-06		SCZ.DGE_down			alcohol dependence
Nonverbal reasoning	NMRAL1	3.26562e-06		BD.DGE_up				oRG
Nonverbal reasoning	PTPRD	5.34929e-06		ASD.DGE_down			restless legs syndrome	Astrocyte;EN-PFC;EN-V1;nEN-early;nEN-late
Nonverbal reasoning	PTPRD	5.34929e-06		SCZ.DGE_down			restless legs syndrome	Astrocyte;EN-PFC;EN-V1;nEN-early;nEN-late
Nonverbal reasoning	PTPRD	5.34929e-06		SCZ.DGE_down			unipolar depression	Astrocyte;EN-PFC;EN-V1;nEN-early;nEN-late
Nonverbal reasoning	PTPRD	5.34929e-06		ASD.DGE_down			unipolar depression	Astrocyte;EN-PFC;EN-V1;nEN-early;nEN-late
Nonverbal reasoning	PTPRD	5.34929e-06		SCZ.DGE_down			restless legs syndrome	Astrocyte;EN-PFC;EN-V1;nEN-early;nEN-late
Nonverbal reasoning	PTPRD	5.34929e-06		SCZ.DGE_down			unipolar depression	Astrocyte;EN-PFC;EN-V1;nEN-early;nEN-late
Nonverbal reasoning	PTPRD	5.34929e-06		ASD.DGE_down			unipolar depression	Astrocyte;EN-PFC;EN-V1;nEN-early;nEN-late
Nonverbal reasoning	PTPRD	5.34929e-06		ASD.DGE_down			restless legs syndrome	Astrocyte;EN-PFC;EN-V1;nEN-early;nEN-late
Nonverbal reasoning	PTPRD	5.34929e-06		ASD.DGE_down			restless legs syndrome	Astrocyte;EN-PFC;EN-V1;nEN-early;nEN-late
Nonverbal reasoning	PTPRD	5.34929e-06		SCZ.DGE_down			unipolar depression	Astrocyte;EN-PFC;EN-V1;nEN-early;nEN-late
Nonverbal reasoning	PTPRD	5.34929e-06		ASD.DGE_down			unipolar depression	Astrocyte;EN-PFC;EN-V1;nEN-early;nEN-late
Nonverbal reasoning	PTPRD	5.34929e-06		SCZ.DGE_down			restless legs syndrome	Astrocyte;EN-PFC;EN-V1;nEN-early;nEN-late
Nonverbal reasoning	SLC26A3	4.93377e-06
Verbal reasoning	CEP162	5.23064e-06
Verbal reasoning	EEF1AKMT1	5.28598e-06
Verbal reasoning	HYAL3	8.57764e-06
Verbal reasoning	INKA1	8.57764e-06
Verbal reasoning	MAP9	6.982e-06		ASD.DGE_down
Verbal reasoning	MST1R	8.57764e-06				BMS-777607-inhibitor
Verbal reasoning	MST1R	8.57764e-06				MK-8033-inhibitor
Verbal reasoning	MST1R	8.57764e-06				MGCD-265-inhibitor
Verbal reasoning	MST1R	8.57764e-06				MK-2461-inhibitor
Verbal reasoning	MST1R	8.57764e-06				FORETINIB-inhibitor
Verbal reasoning	MST1R	8.57764e-06				MGCD-265-
Verbal reasoning	MST1R	8.57764e-06				-
Verbal reasoning	NAV2	6.64724e-06
Verbal reasoning	NOTO	9.05331e-06
Verbal reasoning	NRXN1	1.08162e-06						Alzheimer's disease
Verbal reasoning	PGBD5	5.65974e-06
Verbal reasoning	PRKN	6.10233e-06
Verbal reasoning	PTPRQ	6.1598e-06
Verbal reasoning	RBM6	8.57764e-06
Verbal reasoning	RNF123	8.57764e-06		SCZ.DGE_down
Verbal reasoning	XPO4	3.99951e-06
Word memory	CPSF6	4.5302e-06	0.0839
Word memory	FSTL5	4.58152e-06						alcohol dependence
Word memory	KCNC4	4.31724e-06				NERISPIRDINE-blocker
Word memory	KCNC4	4.31724e-06				GUANIDINE HYDROCHLORIDE-blocker
Word memory	KCNC4	4.31724e-06				DALFAMPRIDINE-blocker
Word memory	KCNC4	4.31724e-06				TEDISAMIL-blocker
Word memory	TENM2	5.25868e-06		BD.DGE_up				unipolar depression
Word memory	TENM2	5.25868e-06		SCZ.DGE_up				unipolar depression
Word memory	UGT3A2	8.12092e-06
Object memory	BMP5	5.55241e-06
Object memory	CDH23	2.23516e-06		SCZ.DGE_up
Object memory	DOK6	6.17633e-06
Object memory	FERMT1	4.44893e-06		BD.DGE_down	Adult-Endo
Object memory	FERMT1	4.44893e-06		SCZ.DGE_down	Adult-Endo
Object memory	IGFBP7	5.75329e-06		SCZ.DGE_up
Object memory	MBNL2	6.39195e-06					GABA_shift:_Bumetanide-sensitive_sodium-potassium-2_chloride_cotransporter
Object memory	PTPN13	3.68537e-06		SCZ.DGE_up		-
Object memory	PTPN13	3.68537e-06		ASD.DGE_up		-

## Sheet: Table S8
Supplementary Table 8. Pathways enriched in genetic variants associated with PNC phenotypes (q < 0.05).
Phenotype	Gene set	Pathway database	Pathway database identifier	Theme	size	ES	NES	NominalP	FDR	FWER	Leading-edge genes
lnb_tp2	SEX DIFFERENTIATION%GOBP%GO:0007548	GOBP	GO:00007548	Developmental pathway	92	0.454	4.716	0	0.024	0.018	AKR1C3,ANKRD7,BASP1,BIK,BMPR1B,CCDC182,CDKL2,CHD7,CSDE1,DCANP1,DMRT1,EIF2B2,FGF9,FOXF2,FOXL2,FSHR,GATA3,GATA4,GATA6,HYAL3,ING2,INHA,INHBA,INHBB,IRX5,KIT,KITLG,KLHL32,LHCGR,LHFPL2,LHX1,LRP2,LRRC6,MKKS,MSH2,NIPBL,NR5A1,ROBO2,SHH,SLIT2,SLIT3,SOD1,SOX8,SRD5A1,TBX3,TFAP2C,TIFAB,UTF1,VEGFA,WNT4,WNT5A,WNT7A,WT1

## Sheet: Table S9
Supplementary Table 9. SNPs and genes in leading-edge set of enriched pathways (q<0.05)
Leading edge gene	p (top SNP)	SNP	Phenotype	SNP-gene distance
HYAL3	0.000128653	rs2624848	Working memory	0
INHBB	0.000273524	rs76822235	Working memory	44245
LRRC6	0.000347547	rs10956672	Working memory	18262
CCDC182	0.000510504	rs10775394	Working memory	26394
KLHL32	0.000646592	rs1206155	Working memory	0
GATA4	0.000889674	rs77733553	Working memory	16623
KIT	0.000939327	rs73134020	Working memory	30497
NIPBL	0.00101047	rs12521488	Working memory	50790
BMPR1B	0.00115305	rs78848851	Working memory	0
FOXF2	0.00132856	rs1737766	Working memory	27968
SLIT3	0.00151869	rs62376937	Working memory	0
VEGFA	0.00187244	rs9381256	Working memory	44552
ROBO2	0.00206301	rs12497629	Working memory	0
BASP1	0.00209448	rs78794589	Working memory	0
BASP1	0.00209448	rs112932986	Working memory	0
CDKL2	0.00210886	rs13150129	Working memory	0
CDKL2	0.00210886	rs13147226	Working memory	0
MSH2	0.00223879	rs62139719	Working memory	0
ANKRD7	0.00265672	rs77212585	Working memory	0
IRX5	0.00308781	rs62034576	Working memory	43482
ING2	0.00348226	rs7349738	Working memory	47111
FSHR	0.00365099	rs6744573	Working memory	0
SHH	0.00390101	rs916733	Working memory	27159
SOX8	0.00393773	rs8046288	Working memory	12725
INHBA	0.00404061	rs2196756	Working memory	49535
LHCGR	0.00419397	rs6756316	Working memory	0
DMRT1	0.00475787	rs16925374	Working memory	0
SRD5A1	0.00477328	rs693651	Working memory	0
EIF2B2	0.00491258	rs12894709	Working memory	0
LRP2	0.00557316	rs73971833	Working memory	0
KITLG	0.00611511	rs7974506	Working memory	38565
WNT4	0.006286	rs7553377	Working memory	2882
CSDE1	0.00652918	rs12130524	Working memory	0
DCANP1	0.007292	rs6596223	Working memory	5595
WT1	0.00793147	rs11031821	Working memory	59976
BIK	0.00811685	rs118086314	Working memory	6940
WNT7A	0.00861973	rs73023659	Working memory	7671
MKKS	0.00880128	rs35515294	Working memory	23568
LHFPL2	0.00932296	rs67303624	Working memory	0
WNT5A	0.00947562	rs629537	Working memory	8731
GATA3	0.0098816	rs10795588	Working memory	1172
NR5A1	0.0102603	rs10760366	Working memory	3073
FOXL2	0.010416	rs17485052	Working memory	24986
LHX1	0.0106122	rs11868377	Working memory	59165
TIFAB	0.0115935	rs4976298	Working memory	0
INHA	0.0130198	rs7588807	Working memory	0
SLIT2	0.0133265	rs632152	Working memory	0
GATA6	0.0137918	rs11660313	Working memory	22724
TFAP2C	0.0150052	rs6127813	Working memory	40716
FGF9	0.0165435	rs9634328	Working memory	6667
AKR1C3	0.0171116	rs1937878	Working memory	0
UTF1	0.0175808	rs12415590	Working memory	1508
TBX3	0.0192662	rs6489970	Working memory	29276
SOD1	0.0195973	rs6650814	Working memory	0
CHD7	0.0198779	rs601778	Working memory	14781

## Sheet: Table S10
Supplementary Table 10. Annotations for leading-edge genes in pathways with q < 0.05
Genes	Phenotype	Pathway name	Database	Database identifier	Pathway q	Differentially expressed in disease (PsychENCODE)	Brain cell types (PsychENCODE)	Drug interactions (DGIDB)	Stage of brain development (BrainSpan)	GWAS association (nervous system disorder, N>1000 & p < 5e-5)	Fetal brain cell marker (Nowakowski)	Adult brain cell marker (Lake)	Adult brain cell marker (Darmanis)
AKR1C3	Working memory	SEX DIFFERENTIATION	GOBP	GO:0007548	0.024	SCZ.DGE_up	NA	TOLFENAMIC ACID-inhibitor	NA	NA	NA	NA	NA
AKR1C3	Working memory	SEX DIFFERENTIATION	GOBP	GO:0007548	0.024	SCZ.DGE_up	NA	-	NA	NA	NA	NA	NA
AKR1C3	Working memory	SEX DIFFERENTIATION	GOBP	GO:0007548	0.024	SCZ.DGE_up	NA	TESTOSTERONE-	NA	NA	NA	NA	NA
AKR1C3	Working memory	SEX DIFFERENTIATION	GOBP	GO:0007548	0.024	ASD.DGE_up	NA	TOLFENAMIC ACID-inhibitor	NA	NA	NA	NA	NA
AKR1C3	Working memory	SEX DIFFERENTIATION	GOBP	GO:0007548	0.024	ASD.DGE_up	NA	-	NA	NA	NA	NA	NA
AKR1C3	Working memory	SEX DIFFERENTIATION	GOBP	GO:0007548	0.024	ASD.DGE_up	NA	TESTOSTERONE-	NA	NA	NA	NA	NA
ANKRD7	Working memory	SEX DIFFERENTIATION	GOBP	GO:0007548	0.024	NA	NA	NA	NA	NA	NA	NA	NA
BASP1	Working memory	SEX DIFFERENTIATION	GOBP	GO:0007548	0.024	NA	NA	NA	NA	NA	IPC-div	NA	NA
BIK	Working memory	SEX DIFFERENTIATION	GOBP	GO:0007548	0.024	NA	NA	NA	NA	NA	NA	NA	NA
BMPR1B	Working memory	SEX DIFFERENTIATION	GOBP	GO:0007548	0.024	SCZ.DGE_up	Adult-Astro	NA	NA	NA	Astrocyte;oRG;RG-div;tRG;vRG	NA	Astrocytes
CCDC182	Working memory	SEX DIFFERENTIATION	GOBP	GO:0007548	0.024	NA	NA	NA	NA	NA	NA	NA	NA
CDKL2	Working memory	SEX DIFFERENTIATION	GOBP	GO:0007548	0.024	NA	NA	#NAME?	NA	NA	Choroid;EN-PFC;EN-V1;oRG	NA	NA
CHD7	Working memory	SEX DIFFERENTIATION	GOBP	GO:0007548	0.024	SCZ.DGE_down	NA	NA	NA	NA	IN-CTX-CGE;IPC-div;IPC-nEN;MGE-div;MGE-IPC;nIN;nIN5;OPC	NA	NA
CSDE1	Working memory	SEX DIFFERENTIATION	GOBP	GO:0007548	0.024	NA	NA	NA	NA	autism	EN-V1	NA	NA
DCANP1	Working memory	SEX DIFFERENTIATION	GOBP	GO:0007548	0.024	NA	NA	NA	NA	NA	NA	NA	NA
DMRT1	Working memory	SEX DIFFERENTIATION	GOBP	GO:0007548	0.024	NA	NA	NA	NA	NA	NA	NA	NA
EIF2B2	Working memory	SEX DIFFERENTIATION	GOBP	GO:0007548	0.024	NA	NA	NA	NA	NA	Endothelial;oRG	NA	NA
FGF9	Working memory	SEX DIFFERENTIATION	GOBP	GO:0007548	0.024	NA	NA	NA	NA	open-angle glaucoma	NA	NA	NA
FOXF2	Working memory	SEX DIFFERENTIATION	GOBP	GO:0007548	0.024	NA	NA	NA	NA	NA	Endothelial;Mural	NA	NA
FOXL2	Working memory	SEX DIFFERENTIATION	GOBP	GO:0007548	0.024	NA	NA	-	NA	NA	NA	NA	NA
FSHR	Working memory	SEX DIFFERENTIATION	GOBP	GO:0007548	0.024	NA	NA	HUMAN FSH-agonist	NA	NA	NA	NA	NA
FSHR	Working memory	SEX DIFFERENTIATION	GOBP	GO:0007548	0.024	NA	NA	-	NA	NA	NA	NA	NA
FSHR	Working memory	SEX DIFFERENTIATION	GOBP	GO:0007548	0.024	NA	NA		NA	NA	NA	NA	NA
FSHR	Working memory	SEX DIFFERENTIATION	GOBP	GO:0007548	0.024	NA	NA	MENOTROPINS-	NA	NA	NA	NA	NA
FSHR	Working memory	SEX DIFFERENTIATION	GOBP	GO:0007548	0.024	NA	NA	CHORIOGONADOTROPIN ALFA-binder	NA	NA	NA	NA	NA
FSHR	Working memory	SEX DIFFERENTIATION	GOBP	GO:0007548	0.024	NA	NA	ISOSORBIDE DINITRATE-agonist	NA	NA	NA	NA	NA
FSHR	Working memory	SEX DIFFERENTIATION	GOBP	GO:0007548	0.024	NA	NA	HUMAN FSH-	NA	NA	NA	NA	NA
FSHR	Working memory	SEX DIFFERENTIATION	GOBP	GO:0007548	0.024	NA	NA	MENOTROPINS-agonist	NA	NA	NA	NA	NA
FSHR	Working memory	SEX DIFFERENTIATION	GOBP	GO:0007548	0.024	NA	NA	UROFOLLITROPIN-	NA	NA	NA	NA	NA
FSHR	Working memory	SEX DIFFERENTIATION	GOBP	GO:0007548	0.024	NA	NA	UROFOLLITROPIN-agonist	NA	NA	NA	NA	NA
FSHR	Working memory	SEX DIFFERENTIATION	GOBP	GO:0007548	0.024	NA	NA	HUMAN FSH-binder	NA	NA	NA	NA	NA
FSHR	Working memory	SEX DIFFERENTIATION	GOBP	GO:0007548	0.024	NA	NA	CHORIOGONADOTROPIN ALFA-	NA	NA	NA	NA	NA
FSHR	Working memory	SEX DIFFERENTIATION	GOBP	GO:0007548	0.024	NA	NA	UROFOLLITROPIN-binder	NA	NA	NA	NA	NA
FSHR	Working memory	SEX DIFFERENTIATION	GOBP	GO:0007548	0.024	NA	NA	MENOTROPINS-binder	NA	NA	NA	NA	NA
FSHR	Working memory	SEX DIFFERENTIATION	GOBP	GO:0007548	0.024	NA	NA	CORIFOLLITROPIN ALFA-	NA	NA	NA	NA	NA
FSHR	Working memory	SEX DIFFERENTIATION	GOBP	GO:0007548	0.024	NA	NA	SURAMIN-antagonist	NA	NA	NA	NA	NA
GATA3	Working memory	SEX DIFFERENTIATION	GOBP	GO:0007548	0.024	NA	NA	NA	NA	NA	NA	NA	NA
GATA4	Working memory	SEX DIFFERENTIATION	GOBP	GO:0007548	0.024	NA	NA	-	NA	NA	NA	NA	NA
GATA6	Working memory	SEX DIFFERENTIATION	GOBP	GO:0007548	0.024	NA	NA	NA	NA	NA	NA	NA	NA
HYAL3	Working memory	SEX DIFFERENTIATION	GOBP	GO:0007548	0.024	NA	NA	NA	NA	NA	NA	NA	NA
ING2	Working memory	SEX DIFFERENTIATION	GOBP	GO:0007548	0.024	NA	NA	NA	NA	NA	NA	NA	NA
INHA	Working memory	SEX DIFFERENTIATION	GOBP	GO:0007548	0.024	NA	NA	-	NA	NA	NA	NA	NA
INHBA	Working memory	SEX DIFFERENTIATION	GOBP	GO:0007548	0.024	NA	NA	SOTATERCEPT-inhibitor	NA	NA	NA	NA	NA
INHBB	Working memory	SEX DIFFERENTIATION	GOBP	GO:0007548	0.024	NA	NA	NA	NA	NA	oRG;RG-div;tRG	NA	NA
IRX5	Working memory	SEX DIFFERENTIATION	GOBP	GO:0007548	0.024	NA	NA	NA	NA	NA	NA	NA	NA
KIT	Working memory	SEX DIFFERENTIATION	GOBP	GO:0007548	0.024	NA	Adult-OtherNeuron	BEVACIZUMAB-	NA	NA	EN-PFC;EN-V1;Endothelial	In4	NA
KIT	Working memory	SEX DIFFERENTIATION	GOBP	GO:0007548	0.024	NA	Adult-OtherNeuron	IMATINIB-	NA	NA	EN-PFC;EN-V1;Endothelial	In4	NA
KIT	Working memory	SEX DIFFERENTIATION	GOBP	GO:0007548	0.024	NA	Adult-OtherNeuron	PLX-3397-	NA	NA	EN-PFC;EN-V1;Endothelial	In4	NA
KIT	Working memory	SEX DIFFERENTIATION	GOBP	GO:0007548	0.024	NA	Adult-OtherNeuron	DASATINIB-	NA	NA	EN-PFC;EN-V1;Endothelial	In4	NA
KIT	Working memory	SEX DIFFERENTIATION	GOBP	GO:0007548	0.024	NA	Adult-OtherNeuron	SUNITINIB-	NA	NA	EN-PFC;EN-V1;Endothelial	In4	NA
KIT	Working memory	SEX DIFFERENTIATION	GOBP	GO:0007548	0.024	NA	Adult-OtherNeuron	CRENOLANIB-inhibitor	NA	NA	EN-PFC;EN-V1;Endothelial	In4	NA
KIT	Working memory	SEX DIFFERENTIATION	GOBP	GO:0007548	0.024	NA	Adult-OtherNeuron	REGORAFENIB-inhibitor	NA	NA	EN-PFC;EN-V1;Endothelial	In4	NA
KIT	Working memory	SEX DIFFERENTIATION	GOBP	GO:0007548	0.024	NA	Adult-OtherNeuron	Famitinib-inhibitor	NA	NA	EN-PFC;EN-V1;Endothelial	In4	NA
KIT	Working memory	SEX DIFFERENTIATION	GOBP	GO:0007548	0.024	NA	Adult-OtherNeuron	TANDUTINIB-inhibitor	NA	NA	EN-PFC;EN-V1;Endothelial	In4	NA
KIT	Working memory	SEX DIFFERENTIATION	GOBP	GO:0007548	0.024	NA	Adult-OtherNeuron	TELATINIB-inhibitor	NA	NA	EN-PFC;EN-V1;Endothelial	In4	NA
KIT	Working memory	SEX DIFFERENTIATION	GOBP	GO:0007548	0.024	NA	Adult-OtherNeuron	CABOZANTINIB-	NA	NA	EN-PFC;EN-V1;Endothelial	In4	NA
KIT	Working memory	SEX DIFFERENTIATION	GOBP	GO:0007548	0.024	NA	Adult-OtherNeuron	PD-0325901-	NA	NA	EN-PFC;EN-V1;Endothelial	In4	NA
KIT	Working memory	SEX DIFFERENTIATION	GOBP	GO:0007548	0.024	NA	Adult-OtherNeuron	IMATINIB-inhibitor	NA	NA	EN-PFC;EN-V1;Endothelial	In4	NA
KIT	Working memory	SEX DIFFERENTIATION	GOBP	GO:0007548	0.024	NA	Adult-OtherNeuron	JNJ-40346527-inhibitor	NA	NA	EN-PFC;EN-V1;Endothelial	In4	NA
KIT	Working memory	SEX DIFFERENTIATION	GOBP	GO:0007548	0.024	NA	Adult-OtherNeuron	#NAME?	NA	NA	EN-PFC;EN-V1;Endothelial	In4	NA
KIT	Working memory	SEX DIFFERENTIATION	GOBP	GO:0007548	0.024	NA	Adult-In4	PLX-3397-	NA	NA	EN-PFC;EN-V1;Endothelial	In4	NA
KIT	Working memory	SEX DIFFERENTIATION	GOBP	GO:0007548	0.024	NA	Adult-In4	DASATINIB-	NA	NA	EN-PFC;EN-V1;Endothelial	In4	NA
KIT	Working memory	SEX DIFFERENTIATION	GOBP	GO:0007548	0.024	NA	Adult-OtherNeuron	SUNITINIB-inhibitor	NA	NA	EN-PFC;EN-V1;Endothelial	In4	NA
KIT	Working memory	SEX DIFFERENTIATION	GOBP	GO:0007548	0.024	NA	Adult-OtherNeuron	SU-14813-inhibitor	NA	NA	EN-PFC;EN-V1;Endothelial	In4	NA
KIT	Working memory	SEX DIFFERENTIATION	GOBP	GO:0007548	0.024	NA	Adult-OtherNeuron	SEMAXANIB-inhibitor	NA	NA	EN-PFC;EN-V1;Endothelial	In4	NA
KIT	Working memory	SEX DIFFERENTIATION	GOBP	GO:0007548	0.024	NA	Adult-OtherNeuron	DASATINIB-inhibitor	NA	NA	EN-PFC;EN-V1;Endothelial	In4	NA
KIT	Working memory	SEX DIFFERENTIATION	GOBP	GO:0007548	0.024	NA	Adult-OtherNeuron	MIDOSTAURIN-inhibitor	NA	NA	EN-PFC;EN-V1;Endothelial	In4	NA
KIT	Working memory	SEX DIFFERENTIATION	GOBP	GO:0007548	0.024	NA	Adult-OtherNeuron	ENMD-2076-inhibitor	NA	NA	EN-PFC;EN-V1;Endothelial	In4	NA
KIT	Working memory	SEX DIFFERENTIATION	GOBP	GO:0007548	0.024	NA	Adult-OtherNeuron	SUNITINIB MALATE-inhibitor	NA	NA	EN-PFC;EN-V1;Endothelial	In4	NA
KIT	Working memory	SEX DIFFERENTIATION	GOBP	GO:0007548	0.024	NA	Adult-OtherNeuron	CEDIRANIB-inhibitor	NA	NA	EN-PFC;EN-V1;Endothelial	In4	NA
KIT	Working memory	SEX DIFFERENTIATION	GOBP	GO:0007548	0.024	NA	Adult-OtherNeuron	MOTESANIB-inhibitor	NA	NA	EN-PFC;EN-V1;Endothelial	In4	NA
KIT	Working memory	SEX DIFFERENTIATION	GOBP	GO:0007548	0.024	NA	Adult-OtherNeuron	DIPHENIDOL-inhibitor	NA	NA	EN-PFC;EN-V1;Endothelial	In4	NA
KIT	Working memory	SEX DIFFERENTIATION	GOBP	GO:0007548	0.024	NA	Adult-OtherNeuron	DOVITINIB-inhibitor	NA	NA	EN-PFC;EN-V1;Endothelial	In4	NA
KIT	Working memory	SEX DIFFERENTIATION	GOBP	GO:0007548	0.024	NA	Adult-OtherNeuron	OSI-930-inhibitor	NA	NA	EN-PFC;EN-V1;Endothelial	In4	NA
KIT	Working memory	SEX DIFFERENTIATION	GOBP	GO:0007548	0.024	NA	Adult-OtherNeuron	REGORAFENIB-	NA	NA	EN-PFC;EN-V1;Endothelial	In4	NA
KIT	Working memory	SEX DIFFERENTIATION	GOBP	GO:0007548	0.024	NA	Adult-OtherNeuron	QUIZARTINIB-	NA	NA	EN-PFC;EN-V1;Endothelial	In4	NA
KIT	Working memory	SEX DIFFERENTIATION	GOBP	GO:0007548	0.024	NA	Adult-OtherNeuron	SORAFENIB-	NA	NA	EN-PFC;EN-V1;Endothelial	In4	NA
KIT	Working memory	SEX DIFFERENTIATION	GOBP	GO:0007548	0.024	NA	Adult-OtherNeuron	FORETINIB-inhibitor	NA	NA	EN-PFC;EN-V1;Endothelial	In4	NA
KIT	Working memory	SEX DIFFERENTIATION	GOBP	GO:0007548	0.024	NA	Adult-OtherNeuron	AKN-028-inhibitor	NA	NA	EN-PFC;EN-V1;Endothelial	In4	NA
KIT	Working memory	SEX DIFFERENTIATION	GOBP	GO:0007548	0.024	NA	Adult-In4	TANDUTINIB-inhibitor	NA	NA	EN-PFC;EN-V1;Endothelial	In4	NA
KIT	Working memory	SEX DIFFERENTIATION	GOBP	GO:0007548	0.024	NA	Adult-OtherNeuron	AXITINIB-inhibitor	NA	NA	EN-PFC;EN-V1;Endothelial	In4	NA
KIT	Working memory	SEX DIFFERENTIATION	GOBP	GO:0007548	0.024	NA	Adult-In4	SORAFENIB-	NA	NA	EN-PFC;EN-V1;Endothelial	In4	NA
KIT	Working memory	SEX DIFFERENTIATION	GOBP	GO:0007548	0.024	NA	Adult-OtherNeuron	DOVITINIB-	NA	NA	EN-PFC;EN-V1;Endothelial	In4	NA
KIT	Working memory	SEX DIFFERENTIATION	GOBP	GO:0007548	0.024	NA	Adult-OtherNeuron	PEMBROLIZUMAB-	NA	NA	EN-PFC;EN-V1;Endothelial	In4	NA
KIT	Working memory	SEX DIFFERENTIATION	GOBP	GO:0007548	0.024	NA	Adult-OtherNeuron	LUCITANIB-inhibitor	NA	NA	EN-PFC;EN-V1;Endothelial	In4	NA
KIT	Working memory	SEX DIFFERENTIATION	GOBP	GO:0007548	0.024	NA	Adult-OtherNeuron	XL-820-inhibitor	NA	NA	EN-PFC;EN-V1;Endothelial	In4	NA
KIT	Working memory	SEX DIFFERENTIATION	GOBP	GO:0007548	0.024	NA	Adult-OtherNeuron	CYTARABINE-	NA	NA	EN-PFC;EN-V1;Endothelial	In4	NA
KIT	Working memory	SEX DIFFERENTIATION	GOBP	GO:0007548	0.024	NA	Adult-OtherNeuron	PAZOPANIB-inhibitor	NA	NA	EN-PFC;EN-V1;Endothelial	In4	NA
KIT	Working memory	SEX DIFFERENTIATION	GOBP	GO:0007548	0.024	NA	Adult-OtherNeuron	AMUVATINIB-inhibitor	NA	NA	EN-PFC;EN-V1;Endothelial	In4	NA
KIT	Working memory	SEX DIFFERENTIATION	GOBP	GO:0007548	0.024	NA	Adult-OtherNeuron	SORAFENIB-inhibitor	NA	NA	EN-PFC;EN-V1;Endothelial	In4	NA
KIT	Working memory	SEX DIFFERENTIATION	GOBP	GO:0007548	0.024	NA	Adult-OtherNeuron	-	NA	NA	EN-PFC;EN-V1;Endothelial	In4	NA
KIT	Working memory	SEX DIFFERENTIATION	GOBP	GO:0007548	0.024	NA	Adult-OtherNeuron	VATALANIB-	NA	NA	EN-PFC;EN-V1;Endothelial	In4	NA
KIT	Working memory	SEX DIFFERENTIATION	GOBP	GO:0007548	0.024	NA	Adult-OtherNeuron	MIDOSTAURIN-	NA	NA	EN-PFC;EN-V1;Endothelial	In4	NA
KIT	Working memory	SEX DIFFERENTIATION	GOBP	GO:0007548	0.024	NA	Adult-OtherNeuron	PONATINIB-	NA	NA	EN-PFC;EN-V1;Endothelial	In4	NA
KIT	Working memory	SEX DIFFERENTIATION	GOBP	GO:0007548	0.024	NA	Adult-OtherNeuron	SU-11652-inhibitor	NA	NA	EN-PFC;EN-V1;Endothelial	In4	NA
KIT	Working memory	SEX DIFFERENTIATION	GOBP	GO:0007548	0.024	NA	Adult-OtherNeuron	NILOTINIB-inhibitor	NA	NA	EN-PFC;EN-V1;Endothelial	In4	NA
KIT	Working memory	SEX DIFFERENTIATION	GOBP	GO:0007548	0.024	NA	Adult-OtherNeuron	MASITINIB-inhibitor	NA	NA	EN-PFC;EN-V1;Endothelial	In4	NA
KIT	Working memory	SEX DIFFERENTIATION	GOBP	GO:0007548	0.024	NA	Adult-OtherNeuron	DIPHENIDOL-	NA	NA	EN-PFC;EN-V1;Endothelial	In4	NA
KIT	Working memory	SEX DIFFERENTIATION	GOBP	GO:0007548	0.024	NA	Adult-OtherNeuron	QUIZARTINIB-inhibitor	NA	NA	EN-PFC;EN-V1;Endothelial	In4	NA
KIT	Working memory	SEX DIFFERENTIATION	GOBP	GO:0007548	0.024	NA	Adult-OtherNeuron	XL-999-inhibitor	NA	NA	EN-PFC;EN-V1;Endothelial	In4	NA
KIT	Working memory	SEX DIFFERENTIATION	GOBP	GO:0007548	0.024	NA	Adult-In4	PEMBROLIZUMAB-	NA	NA	EN-PFC;EN-V1;Endothelial	In4	NA
KIT	Working memory	SEX DIFFERENTIATION	GOBP	GO:0007548	0.024	NA	Adult-OtherNeuron	NILOTINIB-	NA	NA	EN-PFC;EN-V1;Endothelial	In4	NA
KIT	Working memory	SEX DIFFERENTIATION	GOBP	GO:0007548	0.024	NA	Adult-OtherNeuron	CHEMBL2325503-	NA	NA	EN-PFC;EN-V1;Endothelial	In4	NA
KIT	Working memory	SEX DIFFERENTIATION	GOBP	GO:0007548	0.024	NA	Adult-OtherNeuron	MASITINIB-	NA	NA	EN-PFC;EN-V1;Endothelial	In4	NA
KIT	Working memory	SEX DIFFERENTIATION	GOBP	GO:0007548	0.024	NA	Adult-OtherNeuron	CHEMBL1908396-inhibitor	NA	NA	EN-PFC;EN-V1;Endothelial	In4	NA
KIT	Working memory	SEX DIFFERENTIATION	GOBP	GO:0007548	0.024	NA	Adult-OtherNeuron	AXITINIB-	NA	NA	EN-PFC;EN-V1;Endothelial	In4	NA
KIT	Working memory	SEX DIFFERENTIATION	GOBP	GO:0007548	0.024	NA	Adult-OtherNeuron	SU-014813-inhibitor	NA	NA	EN-PFC;EN-V1;Endothelial	In4	NA
KIT	Working memory	SEX DIFFERENTIATION	GOBP	GO:0007548	0.024	NA	Adult-OtherNeuron	VATALANIB-inhibitor	NA	NA	EN-PFC;EN-V1;Endothelial	In4	NA
KIT	Working memory	SEX DIFFERENTIATION	GOBP	GO:0007548	0.024	NA	Adult-OtherNeuron	AST-487-inhibitor	NA	NA	EN-PFC;EN-V1;Endothelial	In4	NA
KIT	Working memory	SEX DIFFERENTIATION	GOBP	GO:0007548	0.024	NA	Adult-OtherNeuron	LINIFANIB-inhibitor	NA	NA	EN-PFC;EN-V1;Endothelial	In4	NA
KIT	Working memory	SEX DIFFERENTIATION	GOBP	GO:0007548	0.024	NA	Adult-OtherNeuron	INFIGRATINIB-	NA	NA	EN-PFC;EN-V1;Endothelial	In4	NA
KIT	Working memory	SEX DIFFERENTIATION	GOBP	GO:0007548	0.024	NA	Adult-OtherNeuron	CABOZANTINIB-inhibitor	NA	NA	EN-PFC;EN-V1;Endothelial	In4	NA
KIT	Working memory	SEX DIFFERENTIATION	GOBP	GO:0007548	0.024	NA	Adult-OtherNeuron	MOTESANIB-	NA	NA	EN-PFC;EN-V1;Endothelial	In4	NA
KIT	Working memory	SEX DIFFERENTIATION	GOBP	GO:0007548	0.024	NA	Adult-OtherNeuron	ENMD-2076-	NA	NA	EN-PFC;EN-V1;Endothelial	In4	NA
KIT	Working memory	SEX DIFFERENTIATION	GOBP	GO:0007548	0.024	NA	Adult-OtherNeuron	TRAMETINIB-	NA	NA	EN-PFC;EN-V1;Endothelial	In4	NA
KIT	Working memory	SEX DIFFERENTIATION	GOBP	GO:0007548	0.024	NA	Adult-OtherNeuron	LENVATINIB-	NA	NA	EN-PFC;EN-V1;Endothelial	In4	NA
KIT	Working memory	SEX DIFFERENTIATION	GOBP	GO:0007548	0.024	NA	Adult-OtherNeuron	MK-2206-	NA	NA	EN-PFC;EN-V1;Endothelial	In4	NA
KIT	Working memory	SEX DIFFERENTIATION	GOBP	GO:0007548	0.024	NA	Adult-OtherNeuron	PAZOPANIB HYDROCHLORIDE-inhibitor	NA	NA	EN-PFC;EN-V1;Endothelial	In4	NA
KIT	Working memory	SEX DIFFERENTIATION	GOBP	GO:0007548	0.024	NA	Adult-OtherNeuron	Anlotinib-inhibitor	NA	NA	EN-PFC;EN-V1;Endothelial	In4	NA
KIT	Working memory	SEX DIFFERENTIATION	GOBP	GO:0007548	0.024	NA	Adult-OtherNeuron	PHENOBARBITAL-inhibitor	NA	NA	EN-PFC;EN-V1;Endothelial	In4	NA
KIT	Working memory	SEX DIFFERENTIATION	GOBP	GO:0007548	0.024	NA	Adult-In4	SORAFENIB TOSYLATE-inhibitor	NA	NA	EN-PFC;EN-V1;Endothelial	In4	NA
KIT	Working memory	SEX DIFFERENTIATION	GOBP	GO:0007548	0.024	NA	Adult-In4	SU-11652-inhibitor	NA	NA	EN-PFC;EN-V1;Endothelial	In4	NA
KIT	Working memory	SEX DIFFERENTIATION	GOBP	GO:0007548	0.024	NA	Adult-In4	DIPHENIDOL-	NA	NA	EN-PFC;EN-V1;Endothelial	In4	NA
KIT	Working memory	SEX DIFFERENTIATION	GOBP	GO:0007548	0.024	NA	Adult-In4	AMUVATINIB-inhibitor	NA	NA	EN-PFC;EN-V1;Endothelial	In4	NA
KIT	Working memory	SEX DIFFERENTIATION	GOBP	GO:0007548	0.024	NA	Adult-In4	DASATINIB-inhibitor	NA	NA	EN-PFC;EN-V1;Endothelial	In4	NA
KIT	Working memory	SEX DIFFERENTIATION	GOBP	GO:0007548	0.024	NA	Adult-In4	QUIZARTINIB-inhibitor	NA	NA	EN-PFC;EN-V1;Endothelial	In4	NA
KIT	Working memory	SEX DIFFERENTIATION	GOBP	GO:0007548	0.024	NA	Adult-In4	REGORAFENIB-	NA	NA	EN-PFC;EN-V1;Endothelial	In4	NA
KIT	Working memory	SEX DIFFERENTIATION	GOBP	GO:0007548	0.024	NA	Adult-In4	SUNITINIB-inhibitor	NA	NA	EN-PFC;EN-V1;Endothelial	In4	NA
KIT	Working memory	SEX DIFFERENTIATION	GOBP	GO:0007548	0.024	NA	Adult-OtherNeuron	XL-999-	NA	NA	EN-PFC;EN-V1;Endothelial	In4	NA
KIT	Working memory	SEX DIFFERENTIATION	GOBP	GO:0007548	0.024	NA	Adult-In4	IMATINIB-	NA	NA	EN-PFC;EN-V1;Endothelial	In4	NA
KIT	Working memory	SEX DIFFERENTIATION	GOBP	GO:0007548	0.024	NA	Adult-In4	NILOTINIB-	NA	NA	EN-PFC;EN-V1;Endothelial	In4	NA
KIT	Working memory	SEX DIFFERENTIATION	GOBP	GO:0007548	0.024	NA	Adult-In4	MIDOSTAURIN-inhibitor	NA	NA	EN-PFC;EN-V1;Endothelial	In4	NA
KIT	Working memory	SEX DIFFERENTIATION	GOBP	GO:0007548	0.024	NA	Adult-In4	NILOTINIB-inhibitor	NA	NA	EN-PFC;EN-V1;Endothelial	In4	NA
KIT	Working memory	SEX DIFFERENTIATION	GOBP	GO:0007548	0.024	NA	Adult-In4	CHEMBL2325503-	NA	NA	EN-PFC;EN-V1;Endothelial	In4	NA
KIT	Working memory	SEX DIFFERENTIATION	GOBP	GO:0007548	0.024	NA	Adult-In4	MASITINIB-	NA	NA	EN-PFC;EN-V1;Endothelial	In4	NA
KIT	Working memory	SEX DIFFERENTIATION	GOBP	GO:0007548	0.024	NA	Adult-In4	CEDIRANIB-inhibitor	NA	NA	EN-PFC;EN-V1;Endothelial	In4	NA
KIT	Working memory	SEX DIFFERENTIATION	GOBP	GO:0007548	0.024	NA	Adult-In4	-	NA	NA	EN-PFC;EN-V1;Endothelial	In4	NA
KIT	Working memory	SEX DIFFERENTIATION	GOBP	GO:0007548	0.024	NA	Adult-In4	SUNITINIB MALATE-inhibitor	NA	NA	EN-PFC;EN-V1;Endothelial	In4	NA
KIT	Working memory	SEX DIFFERENTIATION	GOBP	GO:0007548	0.024	NA	Adult-In4	CHEMBL1908396-inhibitor	NA	NA	EN-PFC;EN-V1;Endothelial	In4	NA
KIT	Working memory	SEX DIFFERENTIATION	GOBP	GO:0007548	0.024	NA	Adult-In4	AXITINIB-	NA	NA	EN-PFC;EN-V1;Endothelial	In4	NA
KIT	Working memory	SEX DIFFERENTIATION	GOBP	GO:0007548	0.024	NA	Adult-In4	PONATINIB-	NA	NA	EN-PFC;EN-V1;Endothelial	In4	NA
KIT	Working memory	SEX DIFFERENTIATION	GOBP	GO:0007548	0.024	NA	Adult-In4	SU-014813-inhibitor	NA	NA	EN-PFC;EN-V1;Endothelial	In4	NA
KIT	Working memory	SEX DIFFERENTIATION	GOBP	GO:0007548	0.024	NA	Adult-In4	VATALANIB-inhibitor	NA	NA	EN-PFC;EN-V1;Endothelial	In4	NA
KIT	Working memory	SEX DIFFERENTIATION	GOBP	GO:0007548	0.024	NA	Adult-In4	SEMAXANIB-inhibitor	NA	NA	EN-PFC;EN-V1;Endothelial	In4	NA
KIT	Working memory	SEX DIFFERENTIATION	GOBP	GO:0007548	0.024	NA	Adult-In4	AST-487-inhibitor	NA	NA	EN-PFC;EN-V1;Endothelial	In4	NA
KIT	Working memory	SEX DIFFERENTIATION	GOBP	GO:0007548	0.024	NA	Adult-In4	MASITINIB-inhibitor	NA	NA	EN-PFC;EN-V1;Endothelial	In4	NA
KIT	Working memory	SEX DIFFERENTIATION	GOBP	GO:0007548	0.024	NA	Adult-In4	#NAME?	NA	NA	EN-PFC;EN-V1;Endothelial	In4	NA
KIT	Working memory	SEX DIFFERENTIATION	GOBP	GO:0007548	0.024	NA	Adult-In4	VATALANIB-	NA	NA	EN-PFC;EN-V1;Endothelial	In4	NA
KIT	Working memory	SEX DIFFERENTIATION	GOBP	GO:0007548	0.024	NA	Adult-In4	OSI-930-inhibitor	NA	NA	EN-PFC;EN-V1;Endothelial	In4	NA
KIT	Working memory	SEX DIFFERENTIATION	GOBP	GO:0007548	0.024	NA	Adult-In4	MOTESANIB-inhibitor	NA	NA	EN-PFC;EN-V1;Endothelial	In4	NA
KIT	Working memory	SEX DIFFERENTIATION	GOBP	GO:0007548	0.024	NA	Adult-OtherNeuron	XL-820-	NA	NA	EN-PFC;EN-V1;Endothelial	In4	NA
KIT	Working memory	SEX DIFFERENTIATION	GOBP	GO:0007548	0.024	NA	Adult-OtherNeuron	MOTESANIB DIPHOSPHATE-inhibitor	NA	NA	EN-PFC;EN-V1;Endothelial	In4	NA
KIT	Working memory	SEX DIFFERENTIATION	GOBP	GO:0007548	0.024	NA	Adult-OtherNeuron	PLX-3397-inhibitor	NA	NA	EN-PFC;EN-V1;Endothelial	In4	NA
KIT	Working memory	SEX DIFFERENTIATION	GOBP	GO:0007548	0.024	NA	Adult-OtherNeuron	#NAME?	NA	NA	EN-PFC;EN-V1;Endothelial	In4	NA
KIT	Working memory	SEX DIFFERENTIATION	GOBP	GO:0007548	0.024	NA	Adult-OtherNeuron	SORAFENIB TOSYLATE-inhibitor	NA	NA	EN-PFC;EN-V1;Endothelial	In4	NA
KIT	Working memory	SEX DIFFERENTIATION	GOBP	GO:0007548	0.024	NA	Adult-In4	LENVATINIB-	NA	NA	EN-PFC;EN-V1;Endothelial	In4	NA
KIT	Working memory	SEX DIFFERENTIATION	GOBP	GO:0007548	0.024	NA	Adult-In4	MK-2206-	NA	NA	EN-PFC;EN-V1;Endothelial	In4	NA
KIT	Working memory	SEX DIFFERENTIATION	GOBP	GO:0007548	0.024	NA	Adult-In4	PAZOPANIB HYDROCHLORIDE-inhibitor	NA	NA	EN-PFC;EN-V1;Endothelial	In4	NA
KIT	Working memory	SEX DIFFERENTIATION	GOBP	GO:0007548	0.024	NA	Adult-In4	Anlotinib-inhibitor	NA	NA	EN-PFC;EN-V1;Endothelial	In4	NA
KIT	Working memory	SEX DIFFERENTIATION	GOBP	GO:0007548	0.024	NA	Adult-In4	SORAFENIB-inhibitor	NA	NA	EN-PFC;EN-V1;Endothelial	In4	NA
KIT	Working memory	SEX DIFFERENTIATION	GOBP	GO:0007548	0.024	NA	Adult-In4	PHENOBARBITAL-inhibitor	NA	NA	EN-PFC;EN-V1;Endothelial	In4	NA
KIT	Working memory	SEX DIFFERENTIATION	GOBP	GO:0007548	0.024	NA	Adult-In4	QUIZARTINIB-	NA	NA	EN-PFC;EN-V1;Endothelial	In4	NA
KIT	Working memory	SEX DIFFERENTIATION	GOBP	GO:0007548	0.024	NA	Adult-In4	REGORAFENIB-inhibitor	NA	NA	EN-PFC;EN-V1;Endothelial	In4	NA
KIT	Working memory	SEX DIFFERENTIATION	GOBP	GO:0007548	0.024	NA	Adult-In4	PD-0325901-	NA	NA	EN-PFC;EN-V1;Endothelial	In4	NA
KIT	Working memory	SEX DIFFERENTIATION	GOBP	GO:0007548	0.024	NA	Adult-In4	LUCITANIB-inhibitor	NA	NA	EN-PFC;EN-V1;Endothelial	In4	NA
KIT	Working memory	SEX DIFFERENTIATION	GOBP	GO:0007548	0.024	NA	Adult-OtherNeuron	IMATINIB MESYLATE-inhibitor	NA	NA	EN-PFC;EN-V1;Endothelial	In4	NA
KIT	Working memory	SEX DIFFERENTIATION	GOBP	GO:0007548	0.024	NA	Adult-OtherNeuron	CM-082-inhibitor	NA	NA	EN-PFC;EN-V1;Endothelial	In4	NA
KIT	Working memory	SEX DIFFERENTIATION	GOBP	GO:0007548	0.024	NA	Adult-In4	FORETINIB-inhibitor	NA	NA	EN-PFC;EN-V1;Endothelial	In4	NA
KIT	Working memory	SEX DIFFERENTIATION	GOBP	GO:0007548	0.024	NA	Adult-In4	PAZOPANIB-inhibitor	NA	NA	EN-PFC;EN-V1;Endothelial	In4	NA
KIT	Working memory	SEX DIFFERENTIATION	GOBP	GO:0007548	0.024	NA	Adult-In4	AXITINIB-inhibitor	NA	NA	EN-PFC;EN-V1;Endothelial	In4	NA
KIT	Working memory	SEX DIFFERENTIATION	GOBP	GO:0007548	0.024	NA	Adult-OtherNeuron	CHEMBL406375-inhibitor	NA	NA	EN-PFC;EN-V1;Endothelial	In4	NA
KIT	Working memory	SEX DIFFERENTIATION	GOBP	GO:0007548	0.024	NA	Adult-OtherNeuron	AMUVATINIB-	NA	NA	EN-PFC;EN-V1;Endothelial	In4	NA
KIT	Working memory	SEX DIFFERENTIATION	GOBP	GO:0007548	0.024	NA	Adult-OtherNeuron	LINIFANIB-	NA	NA	EN-PFC;EN-V1;Endothelial	In4	NA
KIT	Working memory	SEX DIFFERENTIATION	GOBP	GO:0007548	0.024	NA	Adult-In4	Famitinib-inhibitor	NA	NA	EN-PFC;EN-V1;Endothelial	In4	NA
KIT	Working memory	SEX DIFFERENTIATION	GOBP	GO:0007548	0.024	NA	Adult-In4	IMATINIB-inhibitor	NA	NA	EN-PFC;EN-V1;Endothelial	In4	NA
KIT	Working memory	SEX DIFFERENTIATION	GOBP	GO:0007548	0.024	NA	Adult-In4	XL-820-inhibitor	NA	NA	EN-PFC;EN-V1;Endothelial	In4	NA
KIT	Working memory	SEX DIFFERENTIATION	GOBP	GO:0007548	0.024	NA	Adult-In4	MOTESANIB-	NA	NA	EN-PFC;EN-V1;Endothelial	In4	NA
KIT	Working memory	SEX DIFFERENTIATION	GOBP	GO:0007548	0.024	NA	Adult-In4	SUNITINIB-	NA	NA	EN-PFC;EN-V1;Endothelial	In4	NA
KIT	Working memory	SEX DIFFERENTIATION	GOBP	GO:0007548	0.024	NA	Adult-In4	XL-999-inhibitor	NA	NA	EN-PFC;EN-V1;Endothelial	In4	NA
KIT	Working memory	SEX DIFFERENTIATION	GOBP	GO:0007548	0.024	NA	Adult-In4	PLX-3397-inhibitor	NA	NA	EN-PFC;EN-V1;Endothelial	In4	NA
KIT	Working memory	SEX DIFFERENTIATION	GOBP	GO:0007548	0.024	NA	Adult-In4	ENMD-2076-inhibitor	NA	NA	EN-PFC;EN-V1;Endothelial	In4	NA
KIT	Working memory	SEX DIFFERENTIATION	GOBP	GO:0007548	0.024	NA	Adult-In4	CRENOLANIB-inhibitor	NA	NA	EN-PFC;EN-V1;Endothelial	In4	NA
KIT	Working memory	SEX DIFFERENTIATION	GOBP	GO:0007548	0.024	NA	Adult-In4	TELATINIB-inhibitor	NA	NA	EN-PFC;EN-V1;Endothelial	In4	NA
KIT	Working memory	SEX DIFFERENTIATION	GOBP	GO:0007548	0.024	NA	Adult-In4	CABOZANTINIB-	NA	NA	EN-PFC;EN-V1;Endothelial	In4	NA
KIT	Working memory	SEX DIFFERENTIATION	GOBP	GO:0007548	0.024	NA	Adult-In4	IMATINIB MESYLATE-inhibitor	NA	NA	EN-PFC;EN-V1;Endothelial	In4	NA
KIT	Working memory	SEX DIFFERENTIATION	GOBP	GO:0007548	0.024	NA	Adult-In4	LINIFANIB-inhibitor	NA	NA	EN-PFC;EN-V1;Endothelial	In4	NA
KIT	Working memory	SEX DIFFERENTIATION	GOBP	GO:0007548	0.024	NA	Adult-In4	CM-082-inhibitor	NA	NA	EN-PFC;EN-V1;Endothelial	In4	NA
KIT	Working memory	SEX DIFFERENTIATION	GOBP	GO:0007548	0.024	NA	Adult-In4	MIDOSTAURIN-	NA	NA	EN-PFC;EN-V1;Endothelial	In4	NA
KIT	Working memory	SEX DIFFERENTIATION	GOBP	GO:0007548	0.024	NA	Adult-In4	ENMD-2076-	NA	NA	EN-PFC;EN-V1;Endothelial	In4	NA
KIT	Working memory	SEX DIFFERENTIATION	GOBP	GO:0007548	0.024	NA	Adult-In4	TRAMETINIB-	NA	NA	EN-PFC;EN-V1;Endothelial	In4	NA
KIT	Working memory	SEX DIFFERENTIATION	GOBP	GO:0007548	0.024	NA	Adult-In4	AMUVATINIB-	NA	NA	EN-PFC;EN-V1;Endothelial	In4	NA
KIT	Working memory	SEX DIFFERENTIATION	GOBP	GO:0007548	0.024	NA	Adult-In4	LINIFANIB-	NA	NA	EN-PFC;EN-V1;Endothelial	In4	NA
KIT	Working memory	SEX DIFFERENTIATION	GOBP	GO:0007548	0.024	NA	Adult-In4	SU-14813-inhibitor	NA	NA	EN-PFC;EN-V1;Endothelial	In4	NA
KIT	Working memory	SEX DIFFERENTIATION	GOBP	GO:0007548	0.024	NA	Adult-In4	JNJ-40346527-inhibitor	NA	NA	EN-PFC;EN-V1;Endothelial	In4	NA
KIT	Working memory	SEX DIFFERENTIATION	GOBP	GO:0007548	0.024	NA	Adult-In4	XL-820-	NA	NA	EN-PFC;EN-V1;Endothelial	In4	NA
KIT	Working memory	SEX DIFFERENTIATION	GOBP	GO:0007548	0.024	NA	Adult-In4	CYTARABINE-	NA	NA	EN-PFC;EN-V1;Endothelial	In4	NA
KIT	Working memory	SEX DIFFERENTIATION	GOBP	GO:0007548	0.024	NA	Adult-In4	XL-999-	NA	NA	EN-PFC;EN-V1;Endothelial	In4	NA
KIT	Working memory	SEX DIFFERENTIATION	GOBP	GO:0007548	0.024	NA	Adult-In4	DIPHENIDOL-inhibitor	NA	NA	EN-PFC;EN-V1;Endothelial	In4	NA
KIT	Working memory	SEX DIFFERENTIATION	GOBP	GO:0007548	0.024	NA	Adult-In4	DOVITINIB-inhibitor	NA	NA	EN-PFC;EN-V1;Endothelial	In4	NA
KIT	Working memory	SEX DIFFERENTIATION	GOBP	GO:0007548	0.024	NA	Adult-In4	AKN-028-inhibitor	NA	NA	EN-PFC;EN-V1;Endothelial	In4	NA
KIT	Working memory	SEX DIFFERENTIATION	GOBP	GO:0007548	0.024	NA	Adult-In4	BEVACIZUMAB-	NA	NA	EN-PFC;EN-V1;Endothelial	In4	NA
KIT	Working memory	SEX DIFFERENTIATION	GOBP	GO:0007548	0.024	NA	Adult-In4	DOVITINIB-	NA	NA	EN-PFC;EN-V1;Endothelial	In4	NA
KIT	Working memory	SEX DIFFERENTIATION	GOBP	GO:0007548	0.024	NA	Adult-In4	CHEMBL406375-inhibitor	NA	NA	EN-PFC;EN-V1;Endothelial	In4	NA
KIT	Working memory	SEX DIFFERENTIATION	GOBP	GO:0007548	0.024	NA	Adult-In4	#NAME?	NA	NA	EN-PFC;EN-V1;Endothelial	In4	NA
KIT	Working memory	SEX DIFFERENTIATION	GOBP	GO:0007548	0.024	NA	Adult-In4	MOTESANIB DIPHOSPHATE-inhibitor	NA	NA	EN-PFC;EN-V1;Endothelial	In4	NA
KIT	Working memory	SEX DIFFERENTIATION	GOBP	GO:0007548	0.024	NA	Adult-In4	INFIGRATINIB-	NA	NA	EN-PFC;EN-V1;Endothelial	In4	NA
KIT	Working memory	SEX DIFFERENTIATION	GOBP	GO:0007548	0.024	NA	Adult-In4	CABOZANTINIB-inhibitor	NA	NA	EN-PFC;EN-V1;Endothelial	In4	NA
KITLG	Working memory	SEX DIFFERENTIATION	GOBP	GO:0007548	0.024	NA	NA	NA	NA	NA	Endothelial;IN-CTX-CGE;MGE-div;Mural;nIN5	NA	NA
KLHL32	Working memory	SEX DIFFERENTIATION	GOBP	GO:0007548	0.024	NA	NA	NA	NA	NA	EN-PFC	NA	NA
LHCGR	Working memory	SEX DIFFERENTIATION	GOBP	GO:0007548	0.024	NA	NA	-	NA	wet macular degeneration	NA	NA	NA
LHCGR	Working memory	SEX DIFFERENTIATION	GOBP	GO:0007548	0.024	NA	NA	HUMAN LH-agonist	NA	wet macular degeneration	NA	NA	NA
LHCGR	Working memory	SEX DIFFERENTIATION	GOBP	GO:0007548	0.024	NA	NA	#NAME?	NA	wet macular degeneration	NA	NA	NA
LHCGR	Working memory	SEX DIFFERENTIATION	GOBP	GO:0007548	0.024	NA	NA	LUTROPIN ALFA-binder	NA	wet macular degeneration	NA	NA	NA
LHCGR	Working memory	SEX DIFFERENTIATION	GOBP	GO:0007548	0.024	NA	NA	LUTROPIN ALFA-agonist	NA	wet macular degeneration	NA	NA	NA
LHCGR	Working memory	SEX DIFFERENTIATION	GOBP	GO:0007548	0.024	NA	NA	GONADOTROPIN, CHORIONIC-agonist	NA	wet macular degeneration	NA	NA	NA
LHCGR	Working memory	SEX DIFFERENTIATION	GOBP	GO:0007548	0.024	NA	NA	GTx-758-	NA	wet macular degeneration	NA	NA	NA
LHCGR	Working memory	SEX DIFFERENTIATION	GOBP	GO:0007548	0.024	NA	NA	MENOTROPINS-	NA	wet macular degeneration	NA	NA	NA
LHCGR	Working memory	SEX DIFFERENTIATION	GOBP	GO:0007548	0.024	NA	NA	GOSERELIN-	NA	wet macular degeneration	NA	NA	NA
LHCGR	Working memory	SEX DIFFERENTIATION	GOBP	GO:0007548	0.024	NA	NA	CHORIOGONADOTROPIN ALFA-agonist	NA	wet macular degeneration	NA	NA	NA
LHCGR	Working memory	SEX DIFFERENTIATION	GOBP	GO:0007548	0.024	NA	NA	MENOTROPINS-agonist	NA	wet macular degeneration	NA	NA	NA
LHCGR	Working memory	SEX DIFFERENTIATION	GOBP	GO:0007548	0.024	NA	NA	CHORIOGONADOTROPIN ALFA-	NA	wet macular degeneration	NA	NA	NA
LHCGR	Working memory	SEX DIFFERENTIATION	GOBP	GO:0007548	0.024	NA	NA	ITRACONAZOLE-agonist	NA	wet macular degeneration	NA	NA	NA
LHCGR	Working memory	SEX DIFFERENTIATION	GOBP	GO:0007548	0.024	NA	NA	LUTROPIN ALFA-	NA	wet macular degeneration	NA	NA	NA
LHCGR	Working memory	SEX DIFFERENTIATION	GOBP	GO:0007548	0.024	NA	NA	ISOPROPAMIDE-agonist	NA	wet macular degeneration	NA	NA	NA
LHFPL2	Working memory	SEX DIFFERENTIATION	GOBP	GO:0007548	0.024	NA	NA	NA	NA	Parkinson's disease	Endothelial;Microglia	NA	NA
LHX1	Working memory	SEX DIFFERENTIATION	GOBP	GO:0007548	0.024	NA	NA	NA	NA	NA	NA	NA	NA
LRP2	Working memory	SEX DIFFERENTIATION	GOBP	GO:0007548	0.024	NA	NA	NA	NA	NA	MGE-RG	NA	NA
LRRC6	Working memory	SEX DIFFERENTIATION	GOBP	GO:0007548	0.024	NA	NA	NA	NA	NA	Choroid	NA	NA
MKKS	Working memory	SEX DIFFERENTIATION	GOBP	GO:0007548	0.024	NA	NA	NA	NA	NA	Choroid	NA	NA
MSH2	Working memory	SEX DIFFERENTIATION	GOBP	GO:0007548	0.024	NA	NA	NIVOLUMAB-	NA	NA	MGE-div	NA	NA
MSH2	Working memory	SEX DIFFERENTIATION	GOBP	GO:0007548	0.024	NA	NA	PEMBROLIZUMAB-	NA	NA	MGE-div	NA	NA
MSH2	Working memory	SEX DIFFERENTIATION	GOBP	GO:0007548	0.024	NA	NA	DURVALUMAB-	NA	NA	MGE-div	NA	NA
MSH2	Working memory	SEX DIFFERENTIATION	GOBP	GO:0007548	0.024	NA	NA	-	NA	NA	MGE-div	NA	NA
MSH2	Working memory	SEX DIFFERENTIATION	GOBP	GO:0007548	0.024	NA	NA	ATEZOLIZUMAB-	NA	NA	MGE-div	NA	NA
MSH2	Working memory	SEX DIFFERENTIATION	GOBP	GO:0007548	0.024	NA	NA	IPILIMUMAB-	NA	NA	MGE-div	NA	NA
NIPBL	Working memory	SEX DIFFERENTIATION	GOBP	GO:0007548	0.024	NA	NA	NA	NA	NA	IN-CTX-MGE;IPC-nEN	NA	NA
NR5A1	Working memory	SEX DIFFERENTIATION	GOBP	GO:0007548	0.024	NA	NA	-	NA	NA	NA	NA	NA
NR5A1	Working memory	SEX DIFFERENTIATION	GOBP	GO:0007548	0.024	NA	NA	LIOTHYRONINE SODIUM-	NA	NA	NA	NA	NA
NR5A1	Working memory	SEX DIFFERENTIATION	GOBP	GO:0007548	0.024	NA	NA	STAUROSPORINE-	NA	NA	NA	NA	NA
NR5A1	Working memory	SEX DIFFERENTIATION	GOBP	GO:0007548	0.024	NA	NA	HYDROCORTISONE-	NA	NA	NA	NA	NA
NR5A1	Working memory	SEX DIFFERENTIATION	GOBP	GO:0007548	0.024	NA	NA	CORTICOTROPIN-	NA	NA	NA	NA	NA
NR5A1	Working memory	SEX DIFFERENTIATION	GOBP	GO:0007548	0.024	NA	NA	DEXAMETHASONE-	NA	NA	NA	NA	NA
NR5A1	Working memory	SEX DIFFERENTIATION	GOBP	GO:0007548	0.024	NA	NA	HEPARIN-	NA	NA	NA	NA	NA
NR5A1	Working memory	SEX DIFFERENTIATION	GOBP	GO:0007548	0.024	NA	NA	OXYTOCIN-	NA	NA	NA	NA	NA
NR5A1	Working memory	SEX DIFFERENTIATION	GOBP	GO:0007548	0.024	NA	NA	DECITABINE-	NA	NA	NA	NA	NA
NR5A1	Working memory	SEX DIFFERENTIATION	GOBP	GO:0007548	0.024	NA	NA	CHEMBL35482-	NA	NA	NA	NA	NA
ROBO2	Working memory	SEX DIFFERENTIATION	GOBP	GO:0007548	0.024	NA	NA	NA	NA	unipolar depression	EN-PFC;IPC-div;IPC-nEN;nEN-early;nEN-late	NA	NA
SHH	Working memory	SEX DIFFERENTIATION	GOBP	GO:0007548	0.024	NA	NA	TRETINOIN-	NA	NA	NA	NA	NA
SHH	Working memory	SEX DIFFERENTIATION	GOBP	GO:0007548	0.024	NA	NA	CAFFEINE-	NA	NA	NA	NA	NA
SLIT2	Working memory	SEX DIFFERENTIATION	GOBP	GO:0007548	0.024	SCZ.DGE_up	NA	NA	NA	NA	Choroid;MGE-RG;nEN-early;tRG	NA	NA
SLIT3	Working memory	SEX DIFFERENTIATION	GOBP	GO:0007548	0.024	NA	NA	NA	NA	NA	EN-PFC	NA	NA
SOD1	Working memory	SEX DIFFERENTIATION	GOBP	GO:0007548	0.024	SCZ.DGE_up	NA	#NAME?	NA	NA	Choroid;Endothelial;Mural;oRG	NA	NA
SOD1	Working memory	SEX DIFFERENTIATION	GOBP	GO:0007548	0.024	SCZ.DGE_up	NA	BIIB067-	NA	NA	Choroid;Endothelial;Mural;oRG	NA	NA
SOX8	Working memory	SEX DIFFERENTIATION	GOBP	GO:0007548	0.024	NA	NA	NA	NA	NA	Astrocyte	NA	NA
SRD5A1	Working memory	SEX DIFFERENTIATION	GOBP	GO:0007548	0.024	SCZ.DGE_down	NA	DUTASTERIDE-inhibitor	NA	NA	NA	NA	NA
SRD5A1	Working memory	SEX DIFFERENTIATION	GOBP	GO:0007548	0.024	SCZ.DGE_down	NA	DUTASTERIDE-	NA	NA	NA	NA	NA
SRD5A1	Working memory	SEX DIFFERENTIATION	GOBP	GO:0007548	0.024	SCZ.DGE_down	NA	LEVONORGESTREL-	NA	NA	NA	NA	NA
SRD5A1	Working memory	SEX DIFFERENTIATION	GOBP	GO:0007548	0.024	SCZ.DGE_down	NA	FINASTERIDE-	NA	NA	NA	NA	NA
TBX3	Working memory	SEX DIFFERENTIATION	GOBP	GO:0007548	0.024	NA	NA	NA	NA	NA	Endothelial	NA	Endothelial
TFAP2C	Working memory	SEX DIFFERENTIATION	GOBP	GO:0007548	0.024	NA	Dev-replicating	NA	NA	NA	IPC-div;IPC-nEN;oRG;RG-div;RG-early;tRG;vRG	NA	NA
TIFAB	Working memory	SEX DIFFERENTIATION	GOBP	GO:0007548	0.024	NA	NA	NA	NA	NA	NA	NA	NA
UTF1	Working memory	SEX DIFFERENTIATION	GOBP	GO:0007548	0.024	NA	NA	NA	NA	NA	NA	NA	NA
VEGFA	Working memory	SEX DIFFERENTIATION	GOBP	GO:0007548	0.024	SCZ.DGE_up	NA	-	NA	atrophic macular degeneration	Astrocyte;Glyc;oRG;RG-early;tRG	NA	NA
VEGFA	Working memory	SEX DIFFERENTIATION	GOBP	GO:0007548	0.024	SCZ.DGE_up	NA	-	NA	age-related macular degeneration	Astrocyte;Glyc;oRG;RG-early;tRG	NA	NA
VEGFA	Working memory	SEX DIFFERENTIATION	GOBP	GO:0007548	0.024	SCZ.DGE_up	NA	PENTOSAN POLYSULFATE SODIUM-	NA	atrophic macular degeneration	Astrocyte;Glyc;oRG;RG-early;tRG	NA	NA
VEGFA	Working memory	SEX DIFFERENTIATION	GOBP	GO:0007548	0.024	SCZ.DGE_up	NA	LENALIDOMIDE-	NA	age-related macular degeneration	Astrocyte;Glyc;oRG;RG-early;tRG	NA	NA
VEGFA	Working memory	SEX DIFFERENTIATION	GOBP	GO:0007548	0.024	SCZ.DGE_up	NA	LENALIDOMIDE-	NA	wet macular degeneration	Astrocyte;Glyc;oRG;RG-early;tRG	NA	NA
VEGFA	Working memory	SEX DIFFERENTIATION	GOBP	GO:0007548	0.024	SCZ.DGE_up	NA	LENALIDOMIDE-	NA	atrophic macular degeneration	Astrocyte;Glyc;oRG;RG-early;tRG	NA	NA
VEGFA	Working memory	SEX DIFFERENTIATION	GOBP	GO:0007548	0.024	SCZ.DGE_up	NA	BEVASIRANIB-	NA	age-related macular degeneration	Astrocyte;Glyc;oRG;RG-early;tRG	NA	NA
VEGFA	Working memory	SEX DIFFERENTIATION	GOBP	GO:0007548	0.024	SCZ.DGE_up	NA	BEVASIRANIB-	NA	wet macular degeneration	Astrocyte;Glyc;oRG;RG-early;tRG	NA	NA
VEGFA	Working memory	SEX DIFFERENTIATION	GOBP	GO:0007548	0.024	SCZ.DGE_up	NA	AFLIBERCEPT-inhibitor	NA	age-related macular degeneration	Astrocyte;Glyc;oRG;RG-early;tRG	NA	NA
VEGFA	Working memory	SEX DIFFERENTIATION	GOBP	GO:0007548	0.024	SCZ.DGE_up	NA	BEVASIRANIB-	NA	atrophic macular degeneration	Astrocyte;Glyc;oRG;RG-early;tRG	NA	NA
VEGFA	Working memory	SEX DIFFERENTIATION	GOBP	GO:0007548	0.024	SCZ.DGE_up	NA	AFLIBERCEPT-inhibitor	NA	wet macular degeneration	Astrocyte;Glyc;oRG;RG-early;tRG	NA	NA
VEGFA	Working memory	SEX DIFFERENTIATION	GOBP	GO:0007548	0.024	SCZ.DGE_up	NA	AFLIBERCEPT-inhibitor	NA	atrophic macular degeneration	Astrocyte;Glyc;oRG;RG-early;tRG	NA	NA
VEGFA	Working memory	SEX DIFFERENTIATION	GOBP	GO:0007548	0.024	SCZ.DGE_up	NA	#NAME?	NA	atrophic macular degeneration	Astrocyte;Glyc;oRG;RG-early;tRG	NA	NA
VEGFA	Working memory	SEX DIFFERENTIATION	GOBP	GO:0007548	0.024	SCZ.DGE_up	NA	#NAME?	NA	age-related macular degeneration	Astrocyte;Glyc;oRG;RG-early;tRG	NA	NA
VEGFA	Working memory	SEX DIFFERENTIATION	GOBP	GO:0007548	0.024	SCZ.DGE_up	NA	SORAFENIB-	NA	age-related macular degeneration	Astrocyte;Glyc;oRG;RG-early;tRG	NA	NA
VEGFA	Working memory	SEX DIFFERENTIATION	GOBP	GO:0007548	0.024	SCZ.DGE_up	NA	SORAFENIB-	NA	wet macular degeneration	Astrocyte;Glyc;oRG;RG-early;tRG	NA	NA
VEGFA	Working memory	SEX DIFFERENTIATION	GOBP	GO:0007548	0.024	SCZ.DGE_up	NA	SORAFENIB-	NA	atrophic macular degeneration	Astrocyte;Glyc;oRG;RG-early;tRG	NA	NA
VEGFA	Working memory	SEX DIFFERENTIATION	GOBP	GO:0007548	0.024	SCZ.DGE_up	NA	-	NA	wet macular degeneration	Astrocyte;Glyc;oRG;RG-early;tRG	NA	NA
VEGFA	Working memory	SEX DIFFERENTIATION	GOBP	GO:0007548	0.024	SCZ.DGE_up	NA	#NAME?	NA	wet macular degeneration	Astrocyte;Glyc;oRG;RG-early;tRG	NA	NA
VEGFA	Working memory	SEX DIFFERENTIATION	GOBP	GO:0007548	0.024	SCZ.DGE_up	NA	LITHOCHOLIC ACID-inhibitor	NA	age-related macular degeneration	Astrocyte;Glyc;oRG;RG-early;tRG	NA	NA
VEGFA	Working memory	SEX DIFFERENTIATION	GOBP	GO:0007548	0.024	SCZ.DGE_up	NA	BEVACIZUMAB 111IN-	NA	age-related macular degeneration	Astrocyte;Glyc;oRG;RG-early;tRG	NA	NA
VEGFA	Working memory	SEX DIFFERENTIATION	GOBP	GO:0007548	0.024	SCZ.DGE_up	NA	BEVACIZUMAB 111IN-	NA	wet macular degeneration	Astrocyte;Glyc;oRG;RG-early;tRG	NA	NA
VEGFA	Working memory	SEX DIFFERENTIATION	GOBP	GO:0007548	0.024	SCZ.DGE_up	NA	BEVACIZUMAB 111IN-	NA	atrophic macular degeneration	Astrocyte;Glyc;oRG;RG-early;tRG	NA	NA
VEGFA	Working memory	SEX DIFFERENTIATION	GOBP	GO:0007548	0.024	SCZ.DGE_up	NA	BEVACIZUMAB-antibody	NA	age-related macular degeneration	Astrocyte;Glyc;oRG;RG-early;tRG	NA	NA
VEGFA	Working memory	SEX DIFFERENTIATION	GOBP	GO:0007548	0.024	SCZ.DGE_up	NA	BEVACIZUMAB-antibody	NA	wet macular degeneration	Astrocyte;Glyc;oRG;RG-early;tRG	NA	NA
VEGFA	Working memory	SEX DIFFERENTIATION	GOBP	GO:0007548	0.024	SCZ.DGE_up	NA	BEVACIZUMAB-antibody	NA	atrophic macular degeneration	Astrocyte;Glyc;oRG;RG-early;tRG	NA	NA
VEGFA	Working memory	SEX DIFFERENTIATION	GOBP	GO:0007548	0.024	SCZ.DGE_up	NA	AFLIBERCEPT-	NA	age-related macular degeneration	Astrocyte;Glyc;oRG;RG-early;tRG	NA	NA
VEGFA	Working memory	SEX DIFFERENTIATION	GOBP	GO:0007548	0.024	SCZ.DGE_up	NA	AFLIBERCEPT-	NA	wet macular degeneration	Astrocyte;Glyc;oRG;RG-early;tRG	NA	NA
VEGFA	Working memory	SEX DIFFERENTIATION	GOBP	GO:0007548	0.024	SCZ.DGE_up	NA	AFLIBERCEPT-	NA	atrophic macular degeneration	Astrocyte;Glyc;oRG;RG-early;tRG	NA	NA
VEGFA	Working memory	SEX DIFFERENTIATION	GOBP	GO:0007548	0.024	SCZ.DGE_up	NA	#NAME?	NA	age-related macular degeneration	Astrocyte;Glyc;oRG;RG-early;tRG	NA	NA
VEGFA	Working memory	SEX DIFFERENTIATION	GOBP	GO:0007548	0.024	SCZ.DGE_up	NA	AFLIBERCEPT-antibody	NA	age-related macular degeneration	Astrocyte;Glyc;oRG;RG-early;tRG	NA	NA
VEGFA	Working memory	SEX DIFFERENTIATION	GOBP	GO:0007548	0.024	SCZ.DGE_up	NA	AFLIBERCEPT-antibody	NA	wet macular degeneration	Astrocyte;Glyc;oRG;RG-early;tRG	NA	NA
VEGFA	Working memory	SEX DIFFERENTIATION	GOBP	GO:0007548	0.024	SCZ.DGE_up	NA	AFLIBERCEPT-antibody	NA	atrophic macular degeneration	Astrocyte;Glyc;oRG;RG-early;tRG	NA	NA
VEGFA	Working memory	SEX DIFFERENTIATION	GOBP	GO:0007548	0.024	SCZ.DGE_up	NA	RANIBIZUMAB-inhibitor	NA	age-related macular degeneration	Astrocyte;Glyc;oRG;RG-early;tRG	NA	NA
VEGFA	Working memory	SEX DIFFERENTIATION	GOBP	GO:0007548	0.024	SCZ.DGE_up	NA	RANIBIZUMAB-inhibitor	NA	wet macular degeneration	Astrocyte;Glyc;oRG;RG-early;tRG	NA	NA
VEGFA	Working memory	SEX DIFFERENTIATION	GOBP	GO:0007548	0.024	SCZ.DGE_up	NA	CILOSTAZOL-	NA	age-related macular degeneration	Astrocyte;Glyc;oRG;RG-early;tRG	NA	NA
VEGFA	Working memory	SEX DIFFERENTIATION	GOBP	GO:0007548	0.024	SCZ.DGE_up	NA	CILOSTAZOL-	NA	wet macular degeneration	Astrocyte;Glyc;oRG;RG-early;tRG	NA	NA
VEGFA	Working memory	SEX DIFFERENTIATION	GOBP	GO:0007548	0.024	SCZ.DGE_up	NA	CILOSTAZOL-	NA	atrophic macular degeneration	Astrocyte;Glyc;oRG;RG-early;tRG	NA	NA
VEGFA	Working memory	SEX DIFFERENTIATION	GOBP	GO:0007548	0.024	SCZ.DGE_up	NA	BEVACIZUMAB-	NA	age-related macular degeneration	Astrocyte;Glyc;oRG;RG-early;tRG	NA	NA
VEGFA	Working memory	SEX DIFFERENTIATION	GOBP	GO:0007548	0.024	SCZ.DGE_up	NA	BEVACIZUMAB-	NA	wet macular degeneration	Astrocyte;Glyc;oRG;RG-early;tRG	NA	NA
VEGFA	Working memory	SEX DIFFERENTIATION	GOBP	GO:0007548	0.024	SCZ.DGE_up	NA	BEVACIZUMAB-	NA	atrophic macular degeneration	Astrocyte;Glyc;oRG;RG-early;tRG	NA	NA
VEGFA	Working memory	SEX DIFFERENTIATION	GOBP	GO:0007548	0.024	SCZ.DGE_up	NA	BEVASIRANIB SODIUM-inhibitor	NA	age-related macular degeneration	Astrocyte;Glyc;oRG;RG-early;tRG	NA	NA
VEGFA	Working memory	SEX DIFFERENTIATION	GOBP	GO:0007548	0.024	SCZ.DGE_up	NA	BEVASIRANIB SODIUM-inhibitor	NA	wet macular degeneration	Astrocyte;Glyc;oRG;RG-early;tRG	NA	NA
VEGFA	Working memory	SEX DIFFERENTIATION	GOBP	GO:0007548	0.024	SCZ.DGE_up	NA	BEVASIRANIB SODIUM-inhibitor	NA	atrophic macular degeneration	Astrocyte;Glyc;oRG;RG-early;tRG	NA	NA
VEGFA	Working memory	SEX DIFFERENTIATION	GOBP	GO:0007548	0.024	SCZ.DGE_up	NA	TAK-593-inhibitor	NA	age-related macular degeneration	Astrocyte;Glyc;oRG;RG-early;tRG	NA	NA
VEGFA	Working memory	SEX DIFFERENTIATION	GOBP	GO:0007548	0.024	SCZ.DGE_up	NA	TAK-593-inhibitor	NA	wet macular degeneration	Astrocyte;Glyc;oRG;RG-early;tRG	NA	NA
VEGFA	Working memory	SEX DIFFERENTIATION	GOBP	GO:0007548	0.024	SCZ.DGE_up	NA	TAK-593-inhibitor	NA	atrophic macular degeneration	Astrocyte;Glyc;oRG;RG-early;tRG	NA	NA
VEGFA	Working memory	SEX DIFFERENTIATION	GOBP	GO:0007548	0.024	SCZ.DGE_up	NA	PENTOSAN POLYSULFATE SODIUM-	NA	age-related macular degeneration	Astrocyte;Glyc;oRG;RG-early;tRG	NA	NA
VEGFA	Working memory	SEX DIFFERENTIATION	GOBP	GO:0007548	0.024	SCZ.DGE_up	NA	PENTOSAN POLYSULFATE SODIUM-	NA	wet macular degeneration	Astrocyte;Glyc;oRG;RG-early;tRG	NA	NA
VEGFA	Working memory	SEX DIFFERENTIATION	GOBP	GO:0007548	0.024	SCZ.DGE_up	NA	PEGAPTANIB OCTASODIUM-	NA	age-related macular degeneration	Astrocyte;Glyc;oRG;RG-early;tRG	NA	NA
VEGFA	Working memory	SEX DIFFERENTIATION	GOBP	GO:0007548	0.024	SCZ.DGE_up	NA	CHEMBL313417-inhibitor	NA	age-related macular degeneration	Astrocyte;Glyc;oRG;RG-early;tRG	NA	NA
VEGFA	Working memory	SEX DIFFERENTIATION	GOBP	GO:0007548	0.024	SCZ.DGE_up	NA	CHEMBL313417-inhibitor	NA	wet macular degeneration	Astrocyte;Glyc;oRG;RG-early;tRG	NA	NA
VEGFA	Working memory	SEX DIFFERENTIATION	GOBP	GO:0007548	0.024	SCZ.DGE_up	NA	CHEMBL313417-inhibitor	NA	atrophic macular degeneration	Astrocyte;Glyc;oRG;RG-early;tRG	NA	NA
VEGFA	Working memory	SEX DIFFERENTIATION	GOBP	GO:0007548	0.024	SCZ.DGE_up	NA	BROLUCIZUMAB-inhibitor	NA	age-related macular degeneration	Astrocyte;Glyc;oRG;RG-early;tRG	NA	NA
VEGFA	Working memory	SEX DIFFERENTIATION	GOBP	GO:0007548	0.024	SCZ.DGE_up	NA	BROLUCIZUMAB-inhibitor	NA	wet macular degeneration	Astrocyte;Glyc;oRG;RG-early;tRG	NA	NA
VEGFA	Working memory	SEX DIFFERENTIATION	GOBP	GO:0007548	0.024	SCZ.DGE_up	NA	BROLUCIZUMAB-inhibitor	NA	atrophic macular degeneration	Astrocyte;Glyc;oRG;RG-early;tRG	NA	NA
VEGFA	Working memory	SEX DIFFERENTIATION	GOBP	GO:0007548	0.024	SCZ.DGE_up	NA	FENOFIBRATE-	NA	age-related macular degeneration	Astrocyte;Glyc;oRG;RG-early;tRG	NA	NA
VEGFA	Working memory	SEX DIFFERENTIATION	GOBP	GO:0007548	0.024	SCZ.DGE_up	NA	FENOFIBRATE-	NA	wet macular degeneration	Astrocyte;Glyc;oRG;RG-early;tRG	NA	NA
VEGFA	Working memory	SEX DIFFERENTIATION	GOBP	GO:0007548	0.024	SCZ.DGE_up	NA	FENOFIBRATE-	NA	atrophic macular degeneration	Astrocyte;Glyc;oRG;RG-early;tRG	NA	NA
VEGFA	Working memory	SEX DIFFERENTIATION	GOBP	GO:0007548	0.024	SCZ.DGE_up	NA	SORAFENIB TOSYLATE-inhibitor	NA	age-related macular degeneration	Astrocyte;Glyc;oRG;RG-early;tRG	NA	NA
VEGFA	Working memory	SEX DIFFERENTIATION	GOBP	GO:0007548	0.024	SCZ.DGE_up	NA	SORAFENIB TOSYLATE-inhibitor	NA	wet macular degeneration	Astrocyte;Glyc;oRG;RG-early;tRG	NA	NA
VEGFA	Working memory	SEX DIFFERENTIATION	GOBP	GO:0007548	0.024	SCZ.DGE_up	NA	SORAFENIB TOSYLATE-inhibitor	NA	atrophic macular degeneration	Astrocyte;Glyc;oRG;RG-early;tRG	NA	NA
VEGFA	Working memory	SEX DIFFERENTIATION	GOBP	GO:0007548	0.024	SCZ.DGE_up	NA	LITHOCHOLIC ACID-inhibitor	NA	wet macular degeneration	Astrocyte;Glyc;oRG;RG-early;tRG	NA	NA
VEGFA	Working memory	SEX DIFFERENTIATION	GOBP	GO:0007548	0.024	SCZ.DGE_up	NA	LITHOCHOLIC ACID-inhibitor	NA	atrophic macular degeneration	Astrocyte;Glyc;oRG;RG-early;tRG	NA	NA
VEGFA	Working memory	SEX DIFFERENTIATION	GOBP	GO:0007548	0.024	SCZ.DGE_up	NA	GENTAMICIN-	NA	age-related macular degeneration	Astrocyte;Glyc;oRG;RG-early;tRG	NA	NA
VEGFA	Working memory	SEX DIFFERENTIATION	GOBP	GO:0007548	0.024	SCZ.DGE_up	NA	JUGLONE-inhibitor	NA	age-related macular degeneration	Astrocyte;Glyc;oRG;RG-early;tRG	NA	NA
VEGFA	Working memory	SEX DIFFERENTIATION	GOBP	GO:0007548	0.024	SCZ.DGE_up	NA	JUGLONE-inhibitor	NA	wet macular degeneration	Astrocyte;Glyc;oRG;RG-early;tRG	NA	NA
VEGFA	Working memory	SEX DIFFERENTIATION	GOBP	GO:0007548	0.024	SCZ.DGE_up	NA	JUGLONE-inhibitor	NA	atrophic macular degeneration	Astrocyte;Glyc;oRG;RG-early;tRG	NA	NA
VEGFA	Working memory	SEX DIFFERENTIATION	GOBP	GO:0007548	0.024	SCZ.DGE_up	NA	PEGAPTANIB OCTASODIUM-	NA	wet macular degeneration	Astrocyte;Glyc;oRG;RG-early;tRG	NA	NA
VEGFA	Working memory	SEX DIFFERENTIATION	GOBP	GO:0007548	0.024	SCZ.DGE_up	NA	PEGAPTANIB OCTASODIUM-	NA	atrophic macular degeneration	Astrocyte;Glyc;oRG;RG-early;tRG	NA	NA
VEGFA	Working memory	SEX DIFFERENTIATION	GOBP	GO:0007548	0.024	SCZ.DGE_up	NA	CHEMBL88153-	NA	age-related macular degeneration	Astrocyte;Glyc;oRG;RG-early;tRG	NA	NA
VEGFA	Working memory	SEX DIFFERENTIATION	GOBP	GO:0007548	0.024	SCZ.DGE_up	NA	CHEMBL88153-	NA	wet macular degeneration	Astrocyte;Glyc;oRG;RG-early;tRG	NA	NA
VEGFA	Working memory	SEX DIFFERENTIATION	GOBP	GO:0007548	0.024	SCZ.DGE_up	NA	CHEMBL88153-	NA	atrophic macular degeneration	Astrocyte;Glyc;oRG;RG-early;tRG	NA	NA
VEGFA	Working memory	SEX DIFFERENTIATION	GOBP	GO:0007548	0.024	SCZ.DGE_up	NA	#NAME?	NA	wet macular degeneration	Astrocyte;Glyc;oRG;RG-early;tRG	NA	NA
VEGFA	Working memory	SEX DIFFERENTIATION	GOBP	GO:0007548	0.024	SCZ.DGE_up	NA	#NAME?	NA	atrophic macular degeneration	Astrocyte;Glyc;oRG;RG-early;tRG	NA	NA
VEGFA	Working memory	SEX DIFFERENTIATION	GOBP	GO:0007548	0.024	SCZ.DGE_up	NA	PHENYTOIN-	NA	age-related macular degeneration	Astrocyte;Glyc;oRG;RG-early;tRG	NA	NA
VEGFA	Working memory	SEX DIFFERENTIATION	GOBP	GO:0007548	0.024	SCZ.DGE_up	NA	SEMAXANIB-inhibitor	NA	age-related macular degeneration	Astrocyte;Glyc;oRG;RG-early;tRG	NA	NA
VEGFA	Working memory	SEX DIFFERENTIATION	GOBP	GO:0007548	0.024	SCZ.DGE_up	NA	SEMAXANIB-inhibitor	NA	wet macular degeneration	Astrocyte;Glyc;oRG;RG-early;tRG	NA	NA
VEGFA	Working memory	SEX DIFFERENTIATION	GOBP	GO:0007548	0.024	SCZ.DGE_up	NA	SEMAXANIB-inhibitor	NA	atrophic macular degeneration	Astrocyte;Glyc;oRG;RG-early;tRG	NA	NA
VEGFA	Working memory	SEX DIFFERENTIATION	GOBP	GO:0007548	0.024	SCZ.DGE_up	NA	RANIBIZUMAB-inhibitor	NA	atrophic macular degeneration	Astrocyte;Glyc;oRG;RG-early;tRG	NA	NA
VEGFA	Working memory	SEX DIFFERENTIATION	GOBP	GO:0007548	0.024	SCZ.DGE_up	NA	RANIBIZUMAB-	NA	age-related macular degeneration	Astrocyte;Glyc;oRG;RG-early;tRG	NA	NA
VEGFA	Working memory	SEX DIFFERENTIATION	GOBP	GO:0007548	0.024	SCZ.DGE_up	NA	RANIBIZUMAB-	NA	wet macular degeneration	Astrocyte;Glyc;oRG;RG-early;tRG	NA	NA
VEGFA	Working memory	SEX DIFFERENTIATION	GOBP	GO:0007548	0.024	SCZ.DGE_up	NA	RANIBIZUMAB-	NA	atrophic macular degeneration	Astrocyte;Glyc;oRG;RG-early;tRG	NA	NA
VEGFA	Working memory	SEX DIFFERENTIATION	GOBP	GO:0007548	0.024	SCZ.DGE_up	NA	BEVACIZUMAB-inhibitor	NA	age-related macular degeneration	Astrocyte;Glyc;oRG;RG-early;tRG	NA	NA
VEGFA	Working memory	SEX DIFFERENTIATION	GOBP	GO:0007548	0.024	SCZ.DGE_up	NA	BEVACIZUMAB-inhibitor	NA	wet macular degeneration	Astrocyte;Glyc;oRG;RG-early;tRG	NA	NA
VEGFA	Working memory	SEX DIFFERENTIATION	GOBP	GO:0007548	0.024	SCZ.DGE_up	NA	BEVACIZUMAB-inhibitor	NA	atrophic macular degeneration	Astrocyte;Glyc;oRG;RG-early;tRG	NA	NA
VEGFA	Working memory	SEX DIFFERENTIATION	GOBP	GO:0007548	0.024	SCZ.DGE_up	NA	PHENYTOIN-	NA	wet macular degeneration	Astrocyte;Glyc;oRG;RG-early;tRG	NA	NA
VEGFA	Working memory	SEX DIFFERENTIATION	GOBP	GO:0007548	0.024	SCZ.DGE_up	NA	PHENYTOIN-	NA	atrophic macular degeneration	Astrocyte;Glyc;oRG;RG-early;tRG	NA	NA
VEGFA	Working memory	SEX DIFFERENTIATION	GOBP	GO:0007548	0.024	SCZ.DGE_up	NA	PEGAPTANIB SODIUM-antagonist	NA	age-related macular degeneration	Astrocyte;Glyc;oRG;RG-early;tRG	NA	NA
VEGFA	Working memory	SEX DIFFERENTIATION	GOBP	GO:0007548	0.024	SCZ.DGE_up	NA	MUPARFOSTAT (CHEMBL1615835)-inhibitor	NA	age-related macular degeneration	Astrocyte;Glyc;oRG;RG-early;tRG	NA	NA
VEGFA	Working memory	SEX DIFFERENTIATION	GOBP	GO:0007548	0.024	SCZ.DGE_up	NA	MUPARFOSTAT (CHEMBL1615835)-inhibitor	NA	wet macular degeneration	Astrocyte;Glyc;oRG;RG-early;tRG	NA	NA
VEGFA	Working memory	SEX DIFFERENTIATION	GOBP	GO:0007548	0.024	SCZ.DGE_up	NA	MUPARFOSTAT (CHEMBL1615835)-inhibitor	NA	atrophic macular degeneration	Astrocyte;Glyc;oRG;RG-early;tRG	NA	NA
VEGFA	Working memory	SEX DIFFERENTIATION	GOBP	GO:0007548	0.024	SCZ.DGE_up	NA	CONBERCEPT-inhibitor	NA	age-related macular degeneration	Astrocyte;Glyc;oRG;RG-early;tRG	NA	NA
VEGFA	Working memory	SEX DIFFERENTIATION	GOBP	GO:0007548	0.024	SCZ.DGE_up	NA	CONBERCEPT-inhibitor	NA	wet macular degeneration	Astrocyte;Glyc;oRG;RG-early;tRG	NA	NA
VEGFA	Working memory	SEX DIFFERENTIATION	GOBP	GO:0007548	0.024	SCZ.DGE_up	NA	CONBERCEPT-inhibitor	NA	atrophic macular degeneration	Astrocyte;Glyc;oRG;RG-early;tRG	NA	NA
VEGFA	Working memory	SEX DIFFERENTIATION	GOBP	GO:0007548	0.024	SCZ.DGE_up	NA	PEGAPTANIB SODIUM-antagonist	NA	wet macular degeneration	Astrocyte;Glyc;oRG;RG-early;tRG	NA	NA
VEGFA	Working memory	SEX DIFFERENTIATION	GOBP	GO:0007548	0.024	SCZ.DGE_up	NA	PEGAPTANIB SODIUM-antagonist	NA	atrophic macular degeneration	Astrocyte;Glyc;oRG;RG-early;tRG	NA	NA
VEGFA	Working memory	SEX DIFFERENTIATION	GOBP	GO:0007548	0.024	SCZ.DGE_up	NA	GENTAMICIN-	NA	wet macular degeneration	Astrocyte;Glyc;oRG;RG-early;tRG	NA	NA
VEGFA	Working memory	SEX DIFFERENTIATION	GOBP	GO:0007548	0.024	SCZ.DGE_up	NA	GENTAMICIN-	NA	atrophic macular degeneration	Astrocyte;Glyc;oRG;RG-early;tRG	NA	NA
WNT4	Working memory	SEX DIFFERENTIATION	GOBP	GO:0007548	0.024	NA	NA	NA	NA	NA	NA	NA	NA
WNT5A	Working memory	SEX DIFFERENTIATION	GOBP	GO:0007548	0.024	NA	NA	NA	NA	NA	NA	NA	NA
WNT7A	Working memory	SEX DIFFERENTIATION	GOBP	GO:0007548	0.024	SCZ.DGE_down	NA	DIETHYLSTILBESTROL-	NA	NA	NA	NA	NA
WT1	Working memory	SEX DIFFERENTIATION	GOBP	GO:0007548	0.024	NA	NA	-	NA	NA	NA	NA	NA
WT1	Working memory	SEX DIFFERENTIATION	GOBP	GO:0007548	0.024	NA	NA	CYTARABINE-	NA	NA	NA	NA	NA
WT1	Working memory	SEX DIFFERENTIATION	GOBP	GO:0007548	0.024	NA	NA	DAUNORUBICIN-	NA	NA	NA	NA	NA
WT1	Working memory	SEX DIFFERENTIATION	GOBP	GO:0007548	0.024	NA	NA	NANDROLONE PHENPROPIONATE-	NA	NA	NA	NA	NA
WT1	Working memory	SEX DIFFERENTIATION	GOBP	GO:0007548	0.024	NA	NA	DEFEROXAMINE-	NA	NA	NA	NA	NA
WT1	Working memory	SEX DIFFERENTIATION	GOBP	GO:0007548	0.024	NA	NA	CURCUMIN-	NA	NA	NA	NA	NA
WT1	Working memory	SEX DIFFERENTIATION	GOBP	GO:0007548	0.024	NA	NA	DIMETHYL SULFOXIDE-	NA	NA	NA	NA	NA
WT1	Working memory	SEX DIFFERENTIATION	GOBP	GO:0007548	0.024	NA	NA	HALOFUGINONE-	NA	NA	NA	NA	NA
WT1	Working memory	SEX DIFFERENTIATION	GOBP	GO:0007548	0.024	NA	NA	TRETINOIN-	NA	NA	NA	NA	NA
WT1	Working memory	SEX DIFFERENTIATION	GOBP	GO:0007548	0.024	NA	NA	#NAME?	NA	NA	NA	NA	NA
WT1	Working memory	SEX DIFFERENTIATION	GOBP	GO:0007548	0.024	NA	NA	SIROLIMUS-	NA	NA	NA	NA	NA

[truncated: 4 more sheets: Table S11, Table S12, Table S13, Table S14]
